# Supplementary material for: 2-(5-Bromo-3-methyl­sulfanyl-1-benzofuran-2-yl)acetic acid
Source: Acta Crystallogr Sect E Struct Rep Online. 2009 Feb 21;65(Pt 3):o563. doi: 10.1107/S1600536809005376 (PMC2968485; doi:10.1107/S1600536809005376)
Supplement: Supplementary file 2 [file e-65-0o563-Isup2.hkl]

# 
# h,k,l, Fc-squared, Fo-squared, sigma(Fo-squared) and status flag 
# 
data_I
_shelx_title ' 08-ZDS IN P2(1)/C' 
_shelx_refln_list_code          4 
_shelx_F_calc_maximum      234.29 
_exptl_crystal_F_000       600.00 
_reflns_d_resolution_high  0.7829 
 
loop_ 
 _symmetry_equiv_pos_as_xyz 
 'x, y, z' 
 '-x, y+1/2, -z+1/2' 
 '-x, -y, -z' 
 'x, -y-1/2, z-1/2' 
 
_cell_length_a     4.9976 
_cell_length_b    29.7400 
_cell_length_c     7.6780 
_cell_angle_alpha  90.000 
_cell_angle_beta   92.401 
_cell_angle_gamma  90.000 
 
_shelx_F_squared_multiplier     1.000 
 
loop_ 
 _refln_index_h 
 _refln_index_k 
 _refln_index_l 
 _refln_F_squared_calc 
 _refln_F_squared_meas 
 _refln_F_squared_sigma 
 _refln_observed_status 
   1   0   0      420.38      468.82     12.21 o 
   2   0   0     7991.65     8106.32    253.68 o 
   3   0   0      359.65      315.34     11.80 o 
   4   0   0      731.90      695.67     32.23 o 
   5   0   0     1591.88     1567.21     62.61 o 
   6   0   0      865.80      855.89     43.28 o 
   1   1   0     9056.39     8894.29    143.68 o 
   2   1   0     3583.43     3644.12     60.51 o 
   3   1   0        3.20       10.49      3.68 o 
   4   1   0     1623.55     1583.89     42.16 o 
   5   1   0      852.93      845.36     28.32 o 
   6   1   0      295.81      326.47     19.37 o 
   0   2   0     2280.98     1047.42     34.53 o 
   1   2   0     7536.31     7561.23    122.75 o 
   2   2   0     1483.68     1422.50     25.01 o 
   3   2   0     4682.17     4817.70    101.91 o 
   4   2   0      363.87      352.06     15.29 o 
   5   2   0      485.81      553.23     21.97 o 
   6   2   0     1258.59     1193.45     38.57 o 
   1   3   0    10468.61    10341.93    178.49 o 
   2   3   0     2873.95     2924.43     49.10 o 
   3   3   0       81.59       83.67      4.80 o 
   4   3   0     1530.19     1508.59     40.53 o 
   5   3   0      509.85      506.56     20.83 o 
   6   3   0      224.43      218.69     17.09 o 
   0   4   0      458.15      431.55     11.23 o 
   1   4   0     1215.46     1306.08     17.89 o 
   2   4   0     6440.12     6804.75    111.10 o 
   3   4   0     4184.68     3972.84     67.05 o 
   4   4   0      161.62      162.89     11.71 o 
   5   4   0     1312.57     1202.64     36.46 o 
   6   4   0       68.80       77.20     13.35 o 
   1   5   0     5951.92     5993.73     94.94 o 
   2   5   0     7743.79     7651.25    124.69 o 
   3   5   0     2849.83     2898.46     49.84 o 
   4   5   0     2788.77     2772.95     84.71 o 
   5   5   0       20.56       30.97     15.42 o 
   6   5   0      199.35      203.94     16.27 o 
   0   6   0      451.07      480.43     12.86 o 
   1   6   0     2128.97     2162.33     41.14 o 
   2   6   0       41.28       51.54      3.65 o 
   3   6   0     6352.49     6410.56    105.94 o 
   4   6   0      357.80      345.41     12.23 o 
   5   6   0       22.79       24.30     11.05 o 
   6   6   0       92.91      119.18     14.31 o 
   1   7   0      155.34      129.40      4.84 o 
   2   7   0     1677.12     1718.16     26.61 o 
   3   7   0      221.83      246.80      7.48 o 
   4   7   0     1222.18     1284.03     29.24 o 
   5   7   0      335.42      324.56     17.41 o 
   6   7   0       18.21       12.35      8.63 o 
   0   8   0       64.56       69.21      4.39 o 
   1   8   0      940.25      959.15     19.81 o 
   2   8   0      450.87      475.74     10.24 o 
   3   8   0     1450.98     1391.91     22.89 o 
   4   8   0      189.84      203.13      9.74 o 
   5   8   0      117.05      131.23     10.54 o 
   6   8   0       13.27       18.12      8.86 o 
   1   9   0     3524.50     3606.93     68.03 o 
   2   9   0     1138.06     1293.68     23.17 o 
   3   9   0        0.18        1.65      4.12 o 
   4   9   0       24.10       21.16      4.95 o 
   5   9   0        1.73       -5.84      6.78 o 
   6   9   0      249.17      236.22     14.02 o 
   0  10   0     1886.97     2013.15     48.46 o 
   1  10   0     1407.09     1431.72     29.01 o 
   2  10   0        1.42        4.70      3.27 o 
   3  10   0     1372.11     1410.00     26.12 o 
   4  10   0      792.10      785.60     17.59 o 
   5  10   0        9.05        9.61      7.68 o 
   6  10   0       80.10      102.92     11.33 o 
   1  11   0       32.01       59.00      6.28 o 
   2  11   0     1973.27     2033.82     40.70 o 
   3  11   0      248.09      234.34      7.99 o 
   4  11   0      728.07      705.67     20.91 o 
   5  11   0      192.93      192.81     11.49 o 
   6  11   0        4.57       -6.21      8.40 o 
   0  12   0       43.98       46.01      4.71 o 
   1  12   0       27.00       16.49      3.11 o 
   2  12   0      374.08      449.26     12.49 o 
   3  12   0     1335.82     1255.70     23.93 o 
   4  12   0      155.36      155.06      9.37 o 
   5  12   0       39.01       47.08      9.03 o 
   6  12   0       17.37        5.73      9.18 o 
   1  13   0     1054.04     1156.57     22.59 o 
   2  13   0     4796.69     5053.82     95.90 o 
   3  13   0      221.55      219.44      9.63 o 
   4  13   0      323.25      323.85     12.75 o 
   5  13   0        1.82        8.82      7.83 o 
   0  14   0      883.12      876.73     24.21 o 
   1  14   0      355.71      303.49      8.63 o 
   2  14   0      508.14      525.63     14.33 o 
   3  14   0     2283.95     2252.19     65.57 o 
   4  14   0       48.22       64.20     10.22 o 
   5  14   0       27.01       38.71      9.36 o 
   1  15   0     5870.50     5834.51     96.30 o 
   2  15   0      511.42      475.26     13.80 o 
   3  15   0       21.97       26.51      6.47 o 
   4  15   0     2235.06     2236.68    103.36 o 
   5  15   0      454.73      426.15     20.98 o 
   0  16   0     9018.84     9129.26    209.80 o 
   1  16   0      384.55      434.78     11.13 o 
   2  16   0     3074.31     3013.32     59.72 o 
   3  16   0      296.66      309.19     11.75 o 
   4  16   0      445.63      426.89     18.88 o 
   5  16   0      922.99      902.15     41.90 o 
   1  17   0     6880.06     6526.40    107.78 o 
   2  17   0       30.99       31.86      4.91 o 
   3  17   0       36.29       38.51      6.34 o 
   4  17   0      380.87      375.80     17.91 o 
   5  17   0     1423.02     1243.09     54.33 o 
   0  18   0     6734.66     6946.92    161.37 o 
   1  18   0      769.28      853.57     18.08 o 
   2  18   0     1893.42     1839.77     34.18 o 
   3  18   0     1282.27     1263.90     29.40 o 
   4  18   0      316.92      323.95     17.25 o 
   5  18   0      942.67      999.53     47.42 o 
   1  19   0     6941.31     6563.74    108.69 o 
   2  19   0     2959.53     2911.01     51.47 o 
   3  19   0      473.94      464.32     28.55 o 
   4  19   0      616.22      631.40     24.63 o 
   5  19   0       78.65       95.30     18.88 o 
   0  20   0    13274.30    13745.63    314.11 o 
   1  20   0      428.36      408.96     19.47 o 
   2  20   0      454.76      427.85     14.15 o 
   3  20   0     2438.20     2373.36     50.09 o 
   4  20   0      256.11      244.93     22.10 o 
   5  20   0      640.79      627.99     36.37 o 
   1  21   0     1397.30     1330.54     38.88 o 
   2  21   0     2234.93     2106.49     39.32 o 
   3  21   0       66.12       70.97      8.65 o 
   4  21   0     1873.76     1715.46     67.68 o 
   5  21   0       39.91       17.50     14.73 o 
   0  22   0     2682.78     2855.22    108.42 o 
   1  22   0     3264.17     3164.82     68.38 o 
   2  22   0      932.21      914.81     22.59 o 
   3  22   0     3393.24     3324.00     83.40 o 
   4  22   0      221.05      205.89     15.26 o 
   5  22   0       40.71       46.54     12.21 o 
   1  23   0      475.19      517.01     23.12 o 
   2  23   0     4283.89     4086.00     71.27 o 
   3  23   0      602.27      626.95     23.56 o 
   4  23   0     1174.57     1139.84     36.75 o 
   5  23   0       28.52       15.42     11.72 o 
   0  24   0      750.01      747.78     24.68 o 
   1  24   0      525.85      537.43     18.47 o 
   2  24   0     1543.71     1462.11     36.87 o 
   3  24   0     1428.55     1337.54     80.11 o 
   4  24   0       75.70       78.93     12.68 o 
   1  25   0      854.03      862.64     22.96 o 
   2  25   0     1224.20     1186.28     29.72 o 
   3  25   0       15.71       20.63      9.70 o 
   4  25   0      584.37      536.78     23.74 o 
   0  26   0       99.82      129.17     11.47 o 
   1  26   0        6.12       23.81      6.98 o 
   2  26   0       10.29        0.46      7.01 o 
   3  26   0      768.20      722.03     26.64 o 
   4  26   0      210.50      193.29     18.19 o 
   1  27   0     2406.41     2378.56     51.80 o 
   2  27   0       18.46       20.35      8.70 o 
   3  27   0        1.25       -3.87      9.70 o 
   4  27   0       77.93       84.55     12.89 o 
   0  28   0     2088.72     1990.78     80.11 o 
   1  28   0        6.22       31.71      7.63 o 
   2  28   0       46.22       43.20     10.55 o 
   3  28   0        1.47        0.68     10.36 o 
   4  28   0       18.40       21.10     11.85 o 
   1  29   0       27.45       28.54     19.80 o 
   2  29   0        4.74        0.92      8.94 o 
   3  29   0      113.04      106.02     13.24 o 
   4  29   0       43.59       47.43     13.16 o 
   0  30   0      307.25      311.23     25.78 o 
   1  30   0       18.88       28.99     11.05 o 
   2  30   0       49.32       54.99     11.06 o 
   3  30   0      386.39      347.59     19.17 o 
   1  31   0       65.75       47.52     12.03 o 
   2  31   0       49.21       51.10     17.50 o 
   3  31   0      309.14      312.07     19.50 o 
   0  32   0      677.97      688.30     40.06 o 
   1  32   0       60.03       74.80     13.81 o 
   2  32   0       31.87       40.98     16.11 o 
   3  32   0        7.26       28.54     17.96 o 
   1  33   0      632.20      622.08     27.34 o 
   2  33   0       57.84       78.73     19.80 o 
   3  33   0        6.82       -4.60     17.50 o 
   0  34   0      604.34      643.64     39.59 o 
   1  34   0       23.72       47.95     12.36 o 
   2  34   0      554.27      486.65     34.99 o 
   1  35   0     1865.20     1798.79     78.27 o 
   2  35   0       89.15       74.59     21.18 o 
   0  36   0     1448.15     1383.05     65.38 o 
   1  36   0        3.33       24.86     17.03 o 
   2  36   0      233.71      244.47     27.16 o 
   1  37   0      314.58      342.08     29.93 o 
  -6   1   1       31.41       30.77     11.27 o 
  -5   1   1        5.93        1.38     10.13 o 
  -4   1   1       42.70       41.84      8.12 o 
  -3   1   1        9.80        8.72      4.24 o 
  -2   1   1       84.14       86.42      4.12 o 
  -1   1   1       26.35       48.17      2.53 o 
   0   1   1     1752.57     1757.71     35.59 o 
   1   1   1    11733.97    12007.22    226.24 o 
   2   1   1     1275.37     1329.91     28.57 o 
   3   1   1       43.57       54.37      4.53 o 
   4   1   1        2.63        3.68      6.84 o 
   5   1   1      202.50      185.42     16.11 o 
   6   1   1        4.48        3.98     10.25 o 
  -6   2   1       45.61       34.25     11.34 o 
  -5   2   1       44.76       64.69     11.23 o 
  -4   2   1     1351.21     1345.16     37.27 o 
  -3   2   1      750.07      650.39     16.57 o 
  -2   2   1      741.80      783.26     17.44 o 
  -1   2   1     5619.12     5637.68     80.90 o 
   0   2   1     1296.42     1318.49     32.86 o 
   1   2   1    19830.59    19419.75    415.94 o 
   2   2   1     1503.60     1584.60     31.82 o 
   3   2   1     2566.45     2547.35     44.81 o 
   4   2   1      169.16      171.50     11.39 o 
   5   2   1       84.50       79.14     10.82 o 
   6   2   1       31.98       37.34     11.23 o 
  -6   3   1       12.97       20.80     11.20 o 
  -5   3   1      664.42      646.06     24.08 o 
  -4   3   1     1162.78     1170.33     27.56 o 
  -3   3   1      879.15      852.28     20.02 o 
  -2   3   1     4836.38     5117.69     95.74 o 
  -1   3   1     3280.14     3351.93     53.97 o 
   0   3   1      651.45      675.98     30.03 o 
   1   3   1       98.45      115.71      4.41 o 
   2   3   1     2530.50     2576.02     50.24 o 
   3   3   1        4.19        3.81      4.12 o 
   4   3   1      565.09      534.10     15.68 o 
   5   3   1      121.68      126.13     12.53 o 
   6   3   1       17.87        2.30     10.42 o 
  -6   4   1      322.35      310.85     13.28 o 
  -5   4   1      155.57      166.75     14.00 o 
  -4   4   1     1167.18     1116.52     26.49 o 
  -3   4   1     1794.24     1682.95     35.06 o 
  -2   4   1     7579.18     7924.41    112.46 o 
  -1   4   1     1129.21     1270.32     25.19 o 
   0   4   1     2562.63     2360.42     97.14 o 
   1   4   1     6727.16     6684.62    127.72 o 
   2   4   1      548.27      576.40     11.54 o 
   3   4   1     4301.83     4154.55     80.56 o 
   4   4   1       14.00       17.46      5.67 o 
   5   4   1      306.22      289.36     16.09 o 
   6   4   1        3.32        2.61     12.66 o 
  -6   5   1      129.42      155.24     12.66 o 
  -5   5   1       31.46       38.21     10.42 o 
  -4   5   1      253.77      258.40     10.71 o 
  -3   5   1     1535.55     1529.77     32.50 o 
  -2   5   1       88.51       91.99      4.36 o 
  -1   5   1     1582.56     1602.71     31.30 o 
   0   5   1    11317.54     9989.83    320.90 o 
   1   5   1     9707.24     9669.71    159.82 o 
   2   5   1     3469.69     3510.59     58.54 o 
   3   5   1      518.48      518.09     13.99 o 
   4   5   1     1007.56      983.18     29.45 o 
   5   5   1      174.30      183.55     13.81 o 
   6   5   1        1.01        7.72     10.58 o 
  -6   6   1       81.53       77.43     11.16 o 
  -5   6   1     1374.56     1395.66     33.14 o 
  -4   6   1      861.06      860.06     16.96 o 
  -3   6   1     3995.83     4133.34     68.47 o 
  -2   6   1     2389.56     2431.56     40.82 o 
  -1   6   1       12.83       17.80      7.60 o 
   0   6   1      180.61      196.00      5.29 o 
   1   6   1     3980.37     3820.30     93.20 o 
   2   6   1      124.63      160.56      6.18 o 
   3   6   1     3790.03     3978.15     77.33 o 
   4   6   1     1400.27     1346.46     37.27 o 
   5   6   1       48.75       42.80      9.75 o 
   6   6   1      963.84      961.40     33.69 o 
  -6   7   1     1095.97     1117.55     30.20 o 
  -5   7   1      852.41      785.47     22.50 o 
  -4   7   1     2160.47     2133.35     38.83 o 
  -3   7   1     2597.69     2751.29     47.10 o 
  -2   7   1      142.19      142.20      5.57 o 
  -1   7   1    10832.60    10499.66    192.77 o 
   0   7   1      372.35      346.23     21.49 o 
   1   7   1     2695.49     2793.04     37.79 o 
   2   7   1     2783.13     2722.84     46.04 o 
   3   7   1        4.47        4.54      3.14 o 
   4   7   1      800.73      806.79     25.54 o 
   5   7   1     1099.26     1054.59     33.36 o 
   6   7   1      124.89      140.47     17.27 o 
  -6   8   1       66.27       66.55     11.00 o 
  -5   8   1     2802.41     2721.53     56.88 o 
  -4   8   1      330.17      346.17     11.16 o 
  -3   8   1       52.61       59.27      5.27 o 
  -2   8   1     8815.81     9212.64    170.30 o 
  -1   8   1     4604.14     4663.37    115.45 o 
   0   8   1    40413.83    32234.66   1063.07 o 
   1   8   1     1660.57     1644.88     25.42 o 
   2   8   1     3667.90     3775.97     62.97 o 
   3   8   1      514.46      507.80     11.59 o 
   4   8   1     2057.69     2057.74     52.90 o 
   5   8   1       44.86       57.29     10.73 o 
   6   8   1      724.98      741.50     23.99 o 
  -6   9   1      504.39      522.92     19.89 o 
  -5   9   1      245.33      243.93     12.81 o 
  -4   9   1     2991.89     2980.53     52.22 o 
  -3   9   1      430.43      400.51     10.81 o 
  -2   9   1      454.10      526.35     13.70 o 
  -1   9   1    17407.46    16598.91    303.96 o 
   0   9   1    11512.44     9938.10    182.39 o 
   1   9   1     8361.39     8114.40    149.31 o 
   2   9   1     4524.36     4532.02     66.45 o 
   3   9   1      749.32      732.27     15.28 o 
   4   9   1      275.95      264.93     13.95 o 
   5   9   1     3117.37     2917.97     73.90 o 
   6   9   1       33.47       34.53      9.85 o 
  -6  10   1      226.41      227.54     15.13 o 
  -5  10   1      253.56      259.79     13.37 o 
  -4  10   1        8.63        6.47      5.33 o 
  -3  10   1     1616.25     1601.31     29.54 o 
  -2  10   1     6020.67     5873.63    110.56 o 
  -1  10   1     2113.63     2361.03     46.29 o 
   0  10   1     3382.38     3259.87     54.56 o 
   1  10   1     8974.93     8964.21    165.19 o 
   2  10   1      596.74      641.19     11.54 o 
   3  10   1     2636.32     2647.08     40.78 o 
   4  10   1     1369.88     1336.88     37.58 o 
   5  10   1       22.68       33.87      8.29 o 
   6  10   1      359.59      380.74     16.90 o 
  -6  11   1      608.85      586.38     20.98 o 
  -5  11   1       38.81       40.95      8.86 o 
  -4  11   1     3005.13     2827.34     50.09 o 
  -3  11   1     2485.62     2481.22     50.36 o 
  -2  11   1     3734.84     4138.97     79.35 o 
  -1  11   1    14829.20    14812.27    272.09 o 
   0  11   1     1540.65     1532.44     31.77 o 
   2  11   1     8840.49     9050.22    130.00 o 
   3  11   1     1164.98     1215.86     23.43 o 
   4  11   1      601.61      610.31     17.44 o 
   5  11   1      955.48      879.13     23.82 o 
   6  11   1       14.24       27.62     17.96 o 
  -6  12   1      105.71      117.62     12.90 o 
  -5  12   1     1707.25     1637.64     38.10 o 
  -4  12   1       29.38       31.46      6.14 o 
  -3  12   1     2969.03     2851.10     57.42 o 
  -2  12   1     3045.92     2920.00     57.54 o 
  -1  12   1      830.21      942.99     38.72 o 
   0  12   1    10618.55     9774.32    157.83 o 
   1  12   1     1360.24     1328.86     27.61 o 
   2  12   1      760.45      783.37     15.85 o 
   3  12   1      720.43      694.08     15.11 o 
   4  12   1     1246.52     1226.85     51.03 o 
   5  12   1       69.73       78.95     11.55 o 
  -5  13   1        2.34        0.07      9.95 o 
  -4  13   1     1337.10     1312.93     31.01 o 
  -3  13   1     3818.21     3647.21     76.31 o 
  -2  13   1     1731.12     1637.68     38.41 o 
  -1  13   1     4697.74     4632.18     88.31 o 
   0  13   1      721.28      782.66     15.32 o 
   1  13   1       17.25       23.19      5.30 o 
   2  13   1     8366.71     8341.36    135.66 o 
   3  13   1      255.16      241.51      9.85 o 
   4  13   1     2369.70     2316.15     47.74 o 
   5  13   1      104.70      127.53     19.34 o 
  -5  14   1      121.49      136.83     14.73 o 
  -4  14   1     2445.99     2321.25     49.57 o 
  -3  14   1     1291.05     1240.26     28.75 o 
  -2  14   1     4761.05     4716.22     90.54 o 
  -1  14   1     2004.37     2188.19     44.31 o 
   0  14   1      336.99      375.76     10.28 o 
   1  14   1     8543.63     8319.27    135.31 o 
   2  14   1     1053.34     1091.36     21.10 o 
   3  14   1     9300.58     9094.21    204.12 o 
   4  14   1       12.47        4.33      6.20 o 
   5  14   1       87.13      113.72     18.88 o 
  -5  15   1        4.48        0.86     10.40 o 
  -4  15   1     1063.08     1021.24     26.20 o 
  -3  15   1     1000.52     1007.67     24.76 o 
  -2  15   1      978.10      886.40     22.11 o 
  -1  15   1      185.66      124.30      7.60 o 
   0  15   1     1968.50     2116.74     36.91 o 
   1  15   1      872.63      939.00     18.62 o 
   2  15   1     1551.94     1455.33     31.06 o 
   3  15   1       36.23       39.98      6.10 o 
   4  15   1      699.89      704.30     19.62 o 
   5  15   1       87.55       87.94     18.42 o 
  -5  16   1      664.81      659.62     26.46 o 
  -4  16   1      774.60      768.58     21.77 o 
  -3  16   1     3085.41     2992.32     60.76 o 
  -2  16   1     1426.20     1422.37     38.57 o 
  -1  16   1     1204.07     1344.77     29.46 o 
   0  16   1     1507.59     1593.74     28.85 o 
   1  16   1     1077.47     1089.55     21.26 o 
   2  16   1      100.79      118.32      7.49 o 
   3  16   1      834.91      848.52     27.24 o 
   4  16   1      318.86      329.19     24.40 o 
   5  16   1      125.60      132.14     20.72 o 
  -5  17   1        1.00       -4.42     17.50 o 
  -4  17   1       36.42       38.70      9.84 o 
  -3  17   1      146.25      146.58     11.03 o 
  -2  17   1      433.41      421.97     13.67 o 
  -1  17   1     1689.41     1686.46     31.23 o 
   0  17   1       30.89       58.86      7.36 o 
   1  17   1       30.49       40.14      4.63 o 
   2  17   1     1312.45     1265.86     28.41 o 
   3  17   1      120.44      143.24     11.72 o 
   4  17   1       68.43       92.17     11.55 o 
   5  17   1        3.92        7.27     17.96 o 
  -5  18   1       74.30       67.60     12.97 o 
  -4  18   1      297.41      298.52     16.71 o 
  -3  18   1        8.14        8.65      6.97 o 
  -2  18   1       82.11       96.87      8.31 o 
  -1  18   1      530.93      531.06     13.10 o 
   0  18   1      828.20      844.54     17.38 o 
   1  18   1     1225.51     1194.67     23.27 o 
   2  18   1       19.88       26.63      4.72 o 
   3  18   1        2.19        5.76      7.60 o 
   4  18   1      447.48      441.46     19.65 o 
   5  18   1        0.17        3.33     17.27 o 
  -5  19   1       81.67       89.03     13.49 o 
  -4  19   1       20.66        7.15     15.42 o 
  -3  19   1      723.18      725.03     20.54 o 
  -2  19   1      902.86      878.37     22.58 o 
  -1  19   1     1386.67     1448.26     27.86 o 
   0  19   1      344.31      349.04      9.78 o 
   1  19   1      745.88      714.27     15.94 o 
   2  19   1       14.74       12.40      5.22 o 
   3  19   1        7.00        2.52      7.60 o 
   4  19   1      547.67      562.65     23.11 o 
   5  19   1      438.92      414.20     21.00 o 
  -5  20   1        0.44       20.60     11.60 o 
  -4  20   1      510.35      497.17     34.07 o 
  -3  20   1      186.90      161.54     10.64 o 
  -2  20   1       55.54       61.89      7.57 o 
  -1  20   1        7.60        7.32      4.35 o 
   0  20   1      696.65      706.67     15.72 o 
   1  20   1        4.27       13.99      4.30 o 
   2  20   1      183.71      183.61      9.79 o 
   3  20   1      131.85      147.71     12.03 o 
   4  20   1       40.20       33.85      9.95 o 
   5  20   1      244.11      250.76     24.17 o 
  -5  21   1      431.54      399.17     29.47 o 
  -4  21   1       56.58       58.43     11.38 o 
  -3  21   1      257.77      287.42     13.00 o 
  -2  21   1        8.02       10.83      5.14 o 
  -1  21   1      287.58      319.21     10.24 o 
   0  21   1       70.37       93.30      6.18 o 
   1  21   1       14.87       21.12      5.67 o 
   2  21   1     1851.38     1815.84     48.78 o 
   3  21   1      187.27      179.28     13.16 o 
   4  21   1      127.54      134.90     13.67 o 
   5  21   1      156.02      155.07     15.94 o 
  -5  22   1       53.51       65.84     17.50 o 
  -4  22   1      498.74      486.91     22.02 o 
  -3  22   1      179.43      184.28     11.15 o 
  -2  22   1     1300.79     1276.61     26.62 o 
  -1  22   1     1274.03     1203.56     26.71 o 
   0  22   1       78.97       88.92      7.93 o 
   1  22   1     1638.30     1679.39     37.54 o 
   2  22   1      128.55      142.54     11.99 o 
   3  22   1      984.99      953.84     31.25 o 
   4  22   1      275.96      268.00     19.11 o 
   5  22   1        5.73       -7.65     17.27 o 
  -5  23   1       53.61       55.25     17.50 o 
  -4  23   1      603.00      597.14     24.64 o 
  -3  23   1       23.60       45.46     16.25 o 
  -2  23   1       69.98       55.12      8.90 o 
  -1  23   1     1189.02     1136.07     23.65 o 
   0  23   1       30.38       53.76      7.26 o 
   1  23   1       92.79      136.07      9.30 o 
   2  23   1      145.78      158.60     12.65 o 
   3  23   1        0.37        6.19     14.73 o 
   4  23   1        8.59       -0.40     12.43 o 
   5  23   1      171.53      195.08     17.40 o 
  -4  24   1        3.24       -9.67     12.43 o 
  -3  24   1        7.33        6.06      6.64 o 
  -2  24   1      749.11      758.17     18.72 o 
  -1  24   1      650.23      640.74     16.04 o 
   0  24   1     5370.35     5382.01    106.74 o 
   1  24   1     1979.42     2036.26     44.86 o 
   2  24   1       57.06       54.79      9.27 o 
   3  24   1       83.29       85.09     12.21 o 
   4  24   1      522.58      536.36     23.59 o 
  -4  25   1       83.45       68.77     11.55 o 
  -3  25   1      292.00      286.01     13.96 o 
  -2  25   1       14.11       18.92      6.12 o 
  -1  25   1     1357.00     1303.19     32.20 o 
   0  25   1      933.08     1073.98     27.37 o 
   1  25   1     1119.95     1214.01     30.16 o 
   2  25   1      121.88      114.42     12.13 o 
   3  25   1      353.84      344.59     18.72 o 
   4  25   1      141.65      127.86     15.44 o 
  -4  26   1       72.56       84.19     17.73 o 
  -3  26   1      532.81      549.59     21.93 o 
  -2  26   1     1392.15     1434.48     30.07 o 
  -1  26   1      927.84      915.26     25.29 o 
   0  26   1     2162.87     2241.85     49.32 o 
   1  26   1      985.82     1072.20     27.80 o 
   2  26   1      785.24      775.80     29.70 o 
   3  26   1      572.58      604.63     24.58 o 
   4  26   1      249.60      235.73     17.07 o 
  -4  27   1      662.77      649.74     40.29 o 
  -3  27   1      637.47      547.71     22.73 o 
  -2  27   1       17.79       15.29      8.35 o 
  -1  27   1     2966.35     2919.37     62.61 o 
   0  27   1     1288.48     1396.46     34.00 o 
   1  27   1     3399.62     3348.10     70.25 o 
   2  27   1     1006.89      995.20     32.66 o 
   3  27   1        1.66        4.93     10.36 o 
   4  27   1      186.20      218.42     17.87 o 
  -4  28   1       42.08       49.13     12.13 o 
  -3  28   1      337.29      302.02     26.24 o 
  -2  28   1     2073.07     1981.51     93.46 o 
  -1  28   1       68.67       86.33      9.68 o 
   0  28   1      918.21      961.15     26.28 o 
   1  28   1      161.52      237.89     13.00 o 
   2  28   1        6.67       18.51     16.57 o 
   3  28   1      851.56      932.76     33.01 o 
   4  28   1      769.77      740.47     30.10 o 
  -4  29   1     1042.22      975.59     50.64 o 
  -3  29   1      647.49      609.57     36.83 o 
  -2  29   1       36.09       14.65     10.56 o 
  -1  29   1     2417.50     2300.25     51.71 o 
   0  29   1      617.01      675.58     21.22 o 
   1  29   1      130.54      178.81     12.55 o 
   2  29   1     2401.83     2216.65     61.08 o 
   3  29   1      120.88      137.57     14.81 o 
   4  29   1      533.92      528.24     25.54 o 
  -3  30   1     1296.23     1264.73     59.39 o 
  -2  30   1      920.49      941.16     35.00 o 
  -1  30   1       49.07       74.14     12.53 o 
   0  30   1      686.54      739.83     22.65 o 
   1  30   1     1859.12     1862.32     52.63 o 
   2  30   1       17.93       30.85     14.73 o 
   3  30   1     1129.50     1137.51     38.20 o 
  -3  31   1     1066.77      952.57     49.72 o 
  -2  31   1     1499.69     1556.34     60.54 o 
  -1  31   1     1412.84     1434.38     45.85 o 
   0  31   1      241.06      277.03     17.54 o 
   1  31   1       16.01       46.46     11.34 o 
   2  31   1     2554.33     2506.05     68.22 o 
   3  31   1       57.73       55.35     13.58 o 
  -3  32   1      516.13      513.81     34.99 o 
  -2  32   1     1151.16     1128.85     39.94 o 
  -1  32   1        6.30       19.19     11.06 o 
   0  32   1      715.56      702.59     65.61 o 
   1  32   1     1201.09     1154.96     46.96 o 
   2  32   1        0.18       22.21     11.67 o 
   3  32   1      906.46      885.21     33.49 o 
  -3  33   1      284.18      308.93     29.01 o 
  -2  33   1      488.70      482.96     34.07 o 
  -1  33   1      842.43      887.03     33.96 o 
   0  33   1      259.86      267.55     17.72 o 
   1  33   1      147.10      184.16     23.94 o 
   2  33   1     1057.82     1124.48     37.94 o 
   3  33   1      485.70      496.28     30.85 o 
  -2  34   1      445.79      401.01     30.85 o 
  -1  34   1       34.08       33.38     13.81 o 
   0  34   1      289.51      289.79     18.70 o 
   1  34   1      463.08      457.18     33.61 o 
   2  34   1       87.29      119.70     23.94 o 
  -2  35   1       53.82       62.15     19.80 o 
  -1  35   1      407.75      392.33     22.76 o 
   0  35   1       73.71      124.61     15.14 o 
   1  35   1      238.61      278.08     28.08 o 
   2  35   1      157.96      110.50     23.94 o 
  -1  36   1       37.42       67.68     13.67 o 
   0  36   1     1188.37     1201.59     41.66 o 
   1  36   1      387.03      418.51     33.15 o 
  -1  37   1      124.01      125.20     29.47 o 
   0  37   1      107.10      170.81     25.32 o 
   1  37   1      176.66      230.20     26.24 o 
  -6   0   2        6.75       29.01     17.03 o 
  -5   0   2     4546.39     4430.46    151.47 o 
  -4   0   2       31.20       36.83     12.43 o 
  -3   0   2      362.46      355.01     14.28 o 
  -2   0   2     1439.23     1342.07     50.87 o 
  -1   0   2    22975.43    20421.67    735.85 o 
   0   0   2    15292.28    13506.84    447.51 o 
   1   0   2    54889.69    45987.15    867.85 o 
   2   0   2      399.53      482.16     15.40 o 
   3   0   2      986.21      978.45     28.23 o 
   4   0   2     3490.86     3416.55     85.68 o 
   5   0   2       71.27       99.45     16.57 o 
   6   0   2      715.90      706.26     39.59 o 
  -6   1   2     1163.98     1154.43     31.09 o 
  -5   1   2        5.01       -1.20     15.88 o 
  -4   1   2      788.21      792.63     21.17 o 
  -3   1   2     2608.69     2569.65     45.00 o 
  -2   1   2      173.81      152.22      5.12 o 
  -1   1   2    11483.53    11122.68    146.42 o 
   0   1   2    10189.97     9367.73    209.31 o 
   1   1   2      142.43      148.67      5.94 o 
   2   1   2     1012.38      945.70     18.33 o 
   3   1   2     1867.14     1884.04     34.63 o 
   4   1   2        8.99       12.35      5.17 o 
   5   1   2     1184.79     1164.34     35.65 o 
   6   1   2       79.11       81.95     13.01 o 
  -6   2   2       20.10       21.76      9.70 o 
  -5   2   2     1671.99     1639.73     46.39 o 
  -4   2   2     2239.68     2274.66     47.90 o 
  -3   2   2      189.97      184.40      7.65 o 
  -2   2   2     9762.91     9627.53    138.13 o 
  -1   2   2     6440.76     6496.30     94.61 o 
   0   2   2     3977.33     3785.67    122.46 o 
   1   2   2    13694.92    12599.75    214.17 o 
   2   2   2     2288.50     2368.18     36.71 o 
   3   2   2     2080.91     2051.77     37.22 o 
   4   2   2     1295.52     1277.04     26.14 o 
   5   2   2      110.38      139.66     13.01 o 
   6   2   2      549.53      592.42     29.70 o 
  -6   3   2      364.74      369.52     16.56 o 
  -5   3   2     1188.71     1187.10     29.58 o 
  -4   3   2     1674.09     1680.90     28.64 o 
  -3   3   2     2939.90     2931.24     50.07 o 
  -2   3   2      924.87     1029.09     17.47 o 
  -1   3   2     3200.31     3285.91     49.18 o 
   0   3   2     9039.81     8714.30    130.42 o 
   1   3   2     1360.19     1387.57     28.54 o 
   2   3   2     9269.42     9573.24    141.49 o 
   3   3   2     1181.04     1211.14     23.79 o 
   4   3   2       32.02       29.75      5.51 o 
   5   3   2      720.90      745.15     26.21 o 
   6   3   2       76.32      113.35     13.81 o 
  -6   4   2       90.33       82.78     11.46 o 
  -5   4   2      516.57      526.57     17.90 o 
  -4   4   2     1526.36     1494.51     29.22 o 
  -3   4   2     1163.82     1218.81     23.57 o 
  -2   4   2     4583.03     4553.92     74.09 o 
  -1   4   2     1479.87     1570.80     27.31 o 
   0   4   2     1377.14     1326.73     31.92 o 
   1   4   2      362.01      519.50     10.33 o 
   2   4   2     1586.69     1640.87     29.07 o 
   3   4   2     1229.36     1251.97     24.54 o 
   4   4   2     1392.27     1357.89     32.95 o 
   5   4   2      125.38      108.18     12.32 o 
   6   4   2       99.84      127.10     13.99 o 
  -6   5   2      125.83      154.91     17.41 o 
  -5   5   2       12.12       13.46      6.87 o 
  -4   5   2      260.65      248.49      9.99 o 
  -3   5   2     5658.28     5794.98     94.78 o 
  -2   5   2       81.56      109.60      5.37 o 
  -1   5   2     3328.37     3467.31     65.70 o 
   0   5   2      684.38      682.21     15.42 o 
   1   5   2     4326.03     4462.78     73.74 o 
   2   5   2     6931.33     7168.38    150.38 o 
   3   5   2     2158.71     2118.30     43.64 o 
   4   5   2     1620.88     1577.79     35.54 o 
   5   5   2       39.19       49.09     10.03 o 
   6   5   2       82.39      106.09     13.24 o 
  -6   6   2       17.82       11.43     11.48 o 
  -5   6   2      221.04      230.44     10.86 o 
  -4   6   2     4009.69     3888.28     66.63 o 
  -3   6   2      380.31      366.56     10.41 o 
  -2   6   2     6688.47     6889.06    128.52 o 
  -1   6   2      679.54      749.81     16.62 o 
   0   6   2     1127.83     1101.79     28.09 o 
   1   6   2     7270.52     7095.05    149.12 o 
   2   6   2      480.39      468.44     10.53 o 
   3   6   2     4622.35     4688.55    116.27 o 
   4   6   2      461.69      472.48     15.15 o 
   5   6   2      137.18      126.99     12.03 o 
   6   6   2      116.42      123.25     22.56 o 
  -6   7   2       17.61       11.06      9.70 o 
  -5   7   2      166.24      173.15     10.18 o 
  -4   7   2      725.80      746.28     17.71 o 
  -3   7   2     3288.19     3315.62     56.44 o 
  -2   7   2      373.68      452.83     12.56 o 
  -1   7   2      688.90      744.12     16.92 o 
   0   7   2     6623.50     6486.23    192.28 o 
   1   7   2       41.31       45.92      2.72 o 
   2   7   2      804.93      762.84     18.22 o 
   3   7   2      478.96      476.02     13.83 o 
   4   7   2        1.35        1.64      5.91 o 
   5   7   2      313.25      301.66     16.52 o 
   6   7   2      173.05      181.40     22.56 o 
  -6   8   2        0.29       -0.89      9.18 o 
  -5   8   2       55.88       56.39      8.18 o 
  -4   8   2      154.45      169.44      8.75 o 
  -3   8   2      171.32      148.35      7.14 o 
  -2   8   2     2166.61     2221.92     56.43 o 
  -1   8   2      561.17      677.76     15.85 o 
   0   8   2      140.45      166.91     11.51 o 
   1   8   2      246.19      293.91      5.24 o 
   2   8   2     1119.62     1165.84     25.77 o 
   3   8   2      291.14      300.14      8.93 o 
   4   8   2       32.13       10.51      7.73 o 
   5   8   2       11.93       14.32      8.95 o 
   6   8   2      117.72      147.33     23.02 o 
  -6   9   2        6.38      -10.62      8.89 o 
  -5   9   2       14.52        8.20      7.44 o 
  -4   9   2       35.08       28.65      6.30 o 
  -3   9   2       17.62       17.20      5.61 o 
  -2   9   2       20.60       25.00      4.34 o 
  -1   9   2     1116.69     1280.66     26.94 o 
   0   9   2       67.84       58.82      6.16 o 
   1   9   2       74.21       86.43      3.26 o 
   2   9   2        7.75       25.16      4.00 o 
   3   9   2      736.48      769.15     18.81 o 
   4   9   2       40.10       52.71      8.84 o 
   5   9   2        9.16       11.49      8.12 o 
   6   9   2       24.34        6.91     15.65 o 
  -6  10   2       26.66       27.66     10.59 o 
  -5  10   2       91.75       85.69      8.78 o 
  -4  10   2      754.40      755.00     18.22 o 
  -3  10   2        8.03       13.56      5.55 o 
  -2  10   2      750.45      843.55     32.58 o 
  -1  10   2     3023.30     3240.34     62.82 o 
   0  10   2      139.89      141.32     11.08 o 
   1  10   2      520.36      569.04     10.44 o 
   2  10   2      465.29      478.72     11.64 o 
   3  10   2      326.93      347.24      9.90 o 
   4  10   2        3.22       -2.29      7.60 o 
   5  10   2       17.22       34.99     15.65 o 
  -6  11   2      109.91      102.75     15.49 o 
  -5  11   2      290.48      261.51     13.10 o 
  -4  11   2       84.06       91.84     10.69 o 
  -3  11   2     1259.05     1277.58     29.34 o 
  -2  11   2     1674.40     1761.57     36.91 o 
  -1  11   2       89.04      101.01      5.97 o 
   0  11   2      530.30      489.12     11.72 o 
   1  11   2     1647.87     1711.52     30.45 o 
   2  11   2      109.76      110.80      4.33 o 
   3  11   2      606.44      652.35     14.85 o 
   4  11   2      314.82      323.50     12.49 o 
   5  11   2      114.15      116.02     19.80 o 
  -5  12   2       93.57      115.65     10.76 o 
  -4  12   2       51.95       61.79      8.60 o 
  -3  12   2       88.83       90.18      8.15 o 
  -2  12   2     2158.19     2212.26     57.95 o 
  -1  12   2      283.71      367.87     13.78 o 
   0  12   2      792.80      893.49     23.69 o 
   1  12   2      252.02      248.83      6.84 o 
   2  12   2      816.13      792.65     12.68 o 
   3  12   2     1586.74     1489.11     25.03 o 
   4  12   2       37.84       33.79      9.05 o 
   5  12   2      294.89      288.21     25.78 o 
  -5  13   2      460.34      456.08     19.93 o 
  -4  13   2       42.38       38.00      7.92 o 
  -3  13   2     2892.83     2835.54     57.82 o 
  -2  13   2      775.64      840.26     20.67 o 
  -1  13   2     4812.19     5112.70     97.59 o 
   0  13   2     4316.52     4542.53    115.94 o 
   1  13   2        0.74        2.83      3.01 o 
   2  13   2     3198.26     3171.09     54.54 o 
   3  13   2     1335.61     1345.76     31.09 o 
   4  13   2      477.64      467.55     19.53 o 
   5  13   2       19.05       31.31     16.11 o 
  -5  14   2       13.90       -5.73     10.28 o 
  -4  14   2      730.75      736.02     24.35 o 
  -3  14   2      752.91      804.11     25.24 o 
  -2  14   2     1900.99     1856.42     39.34 o 
  -1  14   2       54.53       66.94      5.66 o 
   0  14   2      609.51      763.03     16.02 o 
   1  14   2     3116.53     3143.26     53.12 o 
   2  14   2       65.80       59.19      7.11 o 
   3  14   2      893.89      899.06     22.94 o 
   4  14   2      175.51      185.67     13.63 o 
   5  14   2        2.27       21.18     15.65 o 
  -5  15   2       28.90       23.66     10.28 o 
  -4  15   2     1111.36     1087.27     28.08 o 
  -3  15   2     1760.94     1765.50     39.02 o 
  -2  15   2       17.15        7.53      5.25 o 
  -1  15   2     1290.86     1258.42     40.88 o 
   0  15   2     2278.90     2120.07     67.32 o 
   1  15   2       17.35       24.94      3.20 o 
   2  15   2      389.88      403.15     16.09 o 
   3  15   2      339.97      352.80     19.57 o 
   4  15   2      263.63      260.61     15.11 o 
   5  15   2     1159.96     1189.38     38.40 o 
  -5  16   2     1178.22     1202.91     43.28 o 
  -4  16   2      277.56      263.56     13.17 o 
  -3  16   2      496.12      506.31     16.23 o 
  -2  16   2     1829.39     1869.53     40.11 o 
  -1  16   2     4709.37     4614.52     89.37 o 
   0  16   2     6331.50     6415.62    105.45 o 
   1  16   2     1361.49     1259.35     60.52 o 
   2  16   2      103.76      126.49     15.19 o 
   3  16   2      288.62      296.60     15.40 o 
   4  16   2     1480.34     1491.15     43.46 o 
   5  16   2       60.86       79.30     12.91 o 
  -5  17   2       37.53       48.06     12.50 o 
  -4  17   2      802.53      824.13     23.73 o 
  -3  17   2      386.69      369.93     14.16 o 
  -2  17   2     3652.81     3647.14     72.69 o 
  -1  17   2     2597.76     2479.63     50.90 o 
   0  17   2     8695.83     8377.53    171.20 o 
   1  17   2     1061.06     1063.54     44.20 o 
   2  17   2     2804.90     2803.86     70.78 o 
   3  17   2      371.49      346.31     16.89 o 
   4  17   2        9.04        7.83      8.77 o 
   5  17   2     1092.16     1112.34     37.25 o 
  -5  18   2     1191.57     1148.32     38.13 o 
  -4  18   2     1452.72     1489.86     36.05 o 
  -3  18   2      188.73      193.46     10.97 o 
  -2  18   2     1900.40     1851.74     40.64 o 
  -1  18   2     4806.81     4918.42     95.32 o 
   0  18   2     1889.39     1899.04     60.52 o 
   1  18   2     6994.62     7007.41    402.16 o 
   2  18   2       50.53       77.35     10.36 o 
   3  18   2      309.19      340.60     16.52 o 
   4  18   2      733.21      733.37     27.32 o 
   5  18   2      184.32      207.85     19.80 o 
  -5  19   2       84.65       93.64     14.35 o 
  -4  19   2      381.24      394.41     16.08 o 
  -3  19   2     1054.81     1017.58     34.27 o 
  -2  19   2      213.66      203.65     15.88 o 
  -1  19   2     3276.42     3253.90     83.07 o 
   0  19   2     3341.56     3151.04     64.65 o 
   1  19   2      206.24      272.53     21.38 o 
   2  19   2     2096.69     2171.21     75.28 o 
   3  19   2     1147.90     1141.70     35.16 o 
   4  19   2       20.39       24.40     11.05 o 
   5  19   2      210.94      238.57     17.83 o 
  -5  20   2     1834.07     1748.83     51.65 o 
  -4  20   2      263.00      256.23     13.58 o 
  -3  20   2       97.89      101.51     13.62 o 
  -2  20   2     4192.83     4107.00     81.95 o 
  -1  20   2     1054.96     1068.96     22.31 o 
   0  20   2     1270.82     1229.44     29.31 o 
   1  20   2     4531.77     4585.02     91.39 o 
   2  20   2      751.38      755.90     26.04 o 
   3  20   2       44.76       47.38     10.08 o 
   4  20   2     1735.35     1700.68     49.81 o 
   5  20   2       18.61       27.42     12.18 o 
  -5  21   2      265.99      295.30     19.58 o 
  -4  21   2      222.72      253.50     13.88 o 
  -3  21   2     4218.49     4051.87     82.14 o 
  -2  21   2      263.77      193.54     11.11 o 
  -1  21   2     2048.78     2093.89     46.49 o 
   0  21   2     3333.46     3204.83     66.26 o 
   1  21   2      143.11      239.69     13.34 o 
   2  21   2     1962.55     1865.39     51.26 o 
   3  21   2     1168.31     1136.24     35.81 o 
   4  21   2      218.84      248.64     17.07 o 
   5  21   2      309.46      299.78     20.00 o 
  -5  22   2      122.73      128.20     15.60 o 
  -4  22   2     1784.11     1773.19     42.02 o 
  -3  22   2       70.56       88.92     13.99 o 
  -2  22   2     3914.11     3737.53     75.79 o 
  -1  22   2      417.64      420.06     16.89 o 
   0  22   2      266.07      284.06     21.38 o 
   1  22   2     6695.15     6772.16    132.52 o 
   2  22   2     1888.32     1856.37     59.16 o 
   3  22   2     3078.85     2978.94     77.60 o 
   4  22   2      301.91      286.14     18.22 o 
  -4  23   2      666.39      635.50     25.62 o 
  -3  23   2     2235.15     2142.85     48.09 o 
  -2  23   2       99.07       87.71     13.44 o 
  -1  23   2     1691.55     1663.19     38.94 o 
   0  23   2      334.48      368.34     14.44 o 
   1  23   2      676.79      763.04     21.61 o 
   2  23   2     1506.71     1450.08     43.74 o 
   3  23   2      770.87      799.77     29.30 o 
   4  23   2      186.45      214.58     17.74 o 
  -4  24   2      838.18      832.65     30.35 o 
  -3  24   2      915.77      878.68     38.44 o 
  -2  24   2     1330.27     1306.64     33.86 o 
  -1  24   2      493.72      507.85     17.62 o 
   0  24   2      134.85      143.41     10.04 o 
   1  24   2      398.72      419.87     19.20 o 
   2  24   2      423.45      433.44     19.68 o 
   3  24   2      940.25      905.59     32.00 o 
   4  24   2      313.70      291.02     19.03 o 
  -4  25   2      243.48      255.46     36.83 o 
  -3  25   2     1420.44     1294.51     44.43 o 
  -2  25   2       89.00       57.86      9.89 o 
  -1  25   2     1201.37     1232.51     33.53 o 
   0  25   2      377.81      390.58     14.85 o 
   1  25   2       34.86       44.30      9.75 o 
   2  25   2     1736.62     1754.35     50.43 o 
   3  25   2      860.95      873.41     31.25 o 
   4  25   2      100.62      123.65     15.30 o 
  -4  26   2       14.67       11.51     21.18 o 
  -3  26   2       79.33       44.20     12.83 o 
  -2  26   2     1651.07     1592.70     39.55 o 
  -1  26   2       57.12       71.69      9.24 o 
   0  26   2       49.17       51.96      8.40 o 
   1  26   2       24.75       40.03     10.25 o 
   2  26   2        7.84       24.23     10.22 o 
   3  26   2      103.19      104.17     13.51 o 
   4  26   2      406.55      397.18     22.61 o 
  -3  27   2       38.79       30.90      9.80 o 
  -2  27   2      102.64      112.53     11.59 o 
  -1  27   2       36.04       56.03     10.23 o 
   0  27   2     2750.72     2776.88     84.49 o 
   1  27   2      420.69      406.75     19.37 o 
   2  27   2      287.19      274.09     17.74 o 
   3  27   2        2.69       -1.42     12.89 o 
   4  27   2      155.89      170.76     21.41 o 
  -4  28   2      195.81      180.48     23.94 o 
  -3  28   2        3.96       16.47      9.48 o 
  -2  28   2        2.79       -8.75      8.10 o 
  -1  28   2       68.21       75.99      9.89 o 
   0  28   2      217.71      282.39     13.85 o 
   1  28   2      414.73      441.46     21.15 o 
   2  28   2      186.96      200.19     16.09 o 
   3  28   2      161.07      163.90     16.59 o 
   4  28   2       47.45       46.67     13.83 o 
  -3  29   2      133.70      154.14     23.94 o 
  -2  29   2       28.31       35.04      9.45 o 
  -1  29   2      504.85      466.74     18.07 o 
   0  29   2       49.96       79.91     14.16 o 
   1  29   2       13.28       12.21     14.27 o 
   2  29   2      305.77      294.64     18.72 o 
   3  29   2      126.86      146.57     16.59 o 
  -3  30   2        6.91       11.14     30.85 o 
  -2  30   2       98.36       97.80     12.63 o 
  -1  30   2      215.22      222.18     13.74 o 
   0  30   2      342.00      317.31     15.12 o 
   1  30   2       38.99       62.96     11.99 o 
   2  30   2        1.37       -5.99      9.77 o 
   3  30   2      127.56      144.59     17.25 o 
  -3  31   2      199.03      199.81     24.40 o 
  -2  31   2      115.92      124.25     30.16 o 
  -1  31   2        9.20       14.74      8.66 o 
   0  31   2       76.67       97.68     17.81 o 
   1  31   2      103.13      127.68     14.81 o 
   2  31   2       77.17       85.04     13.83 o 
   3  31   2       37.17       38.74     13.63 o 
  -3  32   2       77.28       47.42     18.88 o 
  -2  32   2      201.14      223.63     23.25 o 
  -1  32   2      443.46      444.05     18.42 o 
   0  32   2      238.99      245.09     24.40 o 
   1  32   2      170.48      191.69     25.32 o 
   2  32   2       78.22       99.47     14.81 o 
   3  32   2       11.51       10.38     13.18 o 
  -2  33   2      239.73      256.22     40.75 o 
  -1  33   2      425.44      427.51     23.19 o 
   0  33   2      801.95      784.79     30.91 o 
   1  33   2       87.50       90.39     16.80 o 
   2  33   2       16.71        9.44     11.47 o 
  -2  34   2      221.99      260.12     29.47 o 
  -1  34   2      517.53      488.07     24.64 o 
   0  34   2       43.78       54.62     13.11 o 
   1  34   2      313.26      347.63     20.95 o 
   2  34   2        2.10        9.54     12.03 o 
  -2  35   2      222.02      243.42     28.78 o 
  -1  35   2      322.73      360.88     22.79 o 
   0  35   2     1493.65     1473.75     69.06 o 
   1  35   2      181.90      219.52     19.57 o 
   2  35   2      505.38      468.78     24.36 o 
  -1  36   2      785.45      762.77     34.53 o 
   0  36   2      332.90      354.97     32.69 o 
   1  36   2      672.88      637.66     41.90 o 
   0  37   2      271.18      261.05     28.54 o 
  -6   1   3        0.63        1.44      9.77 o 
  -5   1   3      125.80      148.77      9.82 o 
  -4   1   3       44.44       50.76      5.07 o 
  -3   1   3      662.04      665.30     12.66 o 
  -2   1   3       76.69       97.75      4.41 o 
  -1   1   3     2160.94     2354.41     33.49 o 
   0   1   3     1854.45     1887.71     29.87 o 
   1   1   3     1531.74     1736.47     25.07 o 
   2   1   3     1136.24     1261.83     19.16 o 
   3   1   3        9.50       15.94      4.52 o 
   4   1   3       23.08       28.09      5.89 o 
   5   1   3       29.45       34.53      9.44 o 
  -6   2   3        9.60       15.03      8.37 o 
  -5   2   3      434.65      436.61     16.64 o 
  -4   2   3     3847.52     3752.09     64.84 o 
  -3   2   3        0.76        2.14      3.86 o 
  -2   2   3      951.87      850.35     15.31 o 
  -1   2   3      107.31      120.17      4.43 o 
   0   2   3      307.71      295.73      8.79 o 
   1   2   3      988.96      953.05     16.39 o 
   2   2   3     7037.52     7347.48     99.95 o 
   3   2   3      643.99      635.20     15.00 o 
   4   2   3       29.89       36.18      6.01 o 
   5   2   3      129.43      125.41     14.50 o 
  -6   3   3       86.33       74.75      9.15 o 
  -5   3   3       23.85       34.90      7.75 o 
  -4   3   3      570.48      552.10     15.17 o 
  -3   3   3     2449.87     2521.16     40.00 o 
  -2   3   3      307.10      353.42      8.32 o 
  -1   3   3      294.98      301.04      6.98 o 
   0   3   3       38.06       53.40      2.99 o 
   1   3   3     5011.80     4939.49     73.92 o 
   2   3   3      117.31      116.62      5.45 o 
   3   3   3     1815.78     1837.03     34.38 o 
   4   3   3      288.77      288.56     10.71 o 
   5   3   3        7.48        5.56     10.82 o 
  -6   4   3        2.48       17.92      9.96 o 
  -5   4   3       97.82      104.90      9.13 o 
  -4   4   3      555.19      548.14     15.01 o 
  -3   4   3     1347.32     1390.99     32.89 o 
  -2   4   3     3017.47     2997.55     46.20 o 
  -1   4   3     1514.51     1500.54     25.22 o 
   0   4   3      342.29      376.45      9.17 o 
   1   4   3      147.67      153.18      3.93 o 
   2   4   3    10380.96    10280.00    152.18 o 
   3   4   3       10.10        5.63      3.61 o 
   4   4   3      850.24      845.52     19.56 o 
   5   4   3       68.65       76.15     23.02 o 
  -6   5   3      217.37      228.92     14.97 o 
  -5   5   3     1318.51     1298.38     28.29 o 
  -4   5   3        0.61       -6.55      5.90 o 
  -3   5   3     2327.82     2338.59     41.61 o 
  -2   5   3     2154.88     2272.68     35.77 o 
  -1   5   3      863.11      930.77     17.74 o 
   0   5   3     4140.96     3923.98     74.40 o 
   1   5   3      143.25      139.47      4.70 o 
   2   5   3     6009.64     6034.15    103.27 o 
   3   5   3      512.13      528.29     11.69 o 
   4   5   3       28.55       40.70      6.57 o 
   5   5   3      272.20      239.01     15.34 o 
  -6   6   3      274.23      302.58     16.06 o 
  -5   6   3      168.84      180.65     11.17 o 
  -4   6   3     4635.36     4695.35     79.84 o 
  -3   6   3      368.99      369.14     13.03 o 
  -2   6   3     5020.23     5336.31     88.98 o 
  -1   6   3     1398.32     1263.74     43.00 o 
   0   6   3      204.91      229.00     12.56 o 
   1   6   3     5501.79     5398.42     89.22 o 
   2   6   3      359.76      344.13     11.08 o 
   3   6   3        9.62        9.46      3.77 o 
   4   6   3      520.71      543.58     14.86 o 
   5   6   3      591.12      613.72     34.99 o 
  -6   7   3      857.51      886.07     27.18 o 
  -5   7   3      611.88      626.65     18.05 o 
  -4   7   3      562.43      532.84     15.02 o 
  -3   7   3      789.19      841.16     21.62 o 
  -2   7   3     4422.08     4541.18     76.36 o 
  -1   7   3      324.97      294.83     13.11 o 
   0   7   3     5931.28     5551.82    125.86 o 
   1   7   3      659.61      632.43     12.81 o 
   2   7   3       75.82       71.20      5.25 o 
   3   7   3     2923.05     2905.15     50.78 o 
   4   7   3      227.05      259.05     10.30 o 
   5   7   3      541.77      550.64     33.61 o 
  -6   8   3      150.47      203.90     18.62 o 
  -5   8   3     1004.21     1029.48     24.43 o 
  -4   8   3      279.15      292.34     12.98 o 
  -3   8   3     1151.96     1136.20     28.67 o 
  -2   8   3       39.14       63.42      7.11 o 
  -1   8   3    20884.45    20064.12    367.30 o 
   0   8   3      310.60      346.35     11.09 o 
   1   8   3     6399.02     6066.01    100.47 o 
   2   8   3      270.43      269.35      7.83 o 
   3   8   3       70.79       74.50      5.81 o 
   4   8   3     2410.15     2367.16     51.57 o 
   5   8   3      848.44      889.50     45.12 o 
  -5   9   3      479.91      501.16     18.60 o 
  -4   9   3      285.29      303.39     13.57 o 
  -3   9   3     3379.50     3383.79     67.88 o 
  -2   9   3     4137.24     3981.44     67.76 o 
  -1   9   3      214.96      191.84      7.55 o 
   0   9   3    18421.43    17074.80    325.74 o 
   1   9   3      978.57      955.18     22.75 o 
   2   9   3     1424.70     1436.52     66.32 o 
   3   9   3     1039.86     1058.19     22.58 o 
   4   9   3      726.53      728.74     26.69 o 
   5   9   3      508.50      518.87     33.61 o 
  -5  10   3      907.62      876.98     28.63 o 
  -4  10   3      873.91      889.03     24.29 o 
  -3  10   3      112.59      135.22      9.39 o 
  -2  10   3     3459.65     3563.18     61.10 o 
  -1  10   3    11820.42    11668.14    215.81 o 
   0  10   3       22.68       51.47     10.94 o 
   1  10   3     4920.14     4640.05    113.38 o 
   2  10   3      931.07      979.86     19.32 o 
   3  10   3      250.37      273.39     11.28 o 
   4  10   3      313.59      361.42     26.24 o 
   5  10   3      514.60      513.02     23.44 o 
  -5  11   3      891.53      927.66     27.01 o 
  -4  11   3        1.73       -6.15      6.88 o 
  -3  11   3     3939.00     3928.18     78.06 o 
  -2  11   3     4805.70     4620.50     89.43 o 
  -1  11   3     1578.48     1643.85     43.03 o 
   0  11   3     9095.88     8912.13    207.51 o 
   1  11   3     1083.22     1060.04     25.64 o 
   2  11   3      829.97      857.30     21.59 o 
   3  11   3     2569.35     2534.29     53.83 o 
   4  11   3      781.70      798.34     40.52 o 
   5  11   3      291.20      287.93     24.17 o 
  -5  12   3      264.37      276.66     14.71 o 
  -4  12   3     1182.78     1150.02     29.47 o 
  -3  12   3       28.03       31.11      7.24 o 
  -2  12   3     1991.74     1979.45     41.71 o 
  -1  12   3     3353.91     3085.66     72.59 o 
   0  12   3      829.08      892.61     27.62 o 
   1  12   3     2201.10     2058.59     43.03 o 
   2  12   3     2200.68     2190.53     67.19 o 
   3  12   3       18.54       12.13      6.22 o 
   4  12   3     1072.14     1034.23     32.80 o 
   5  12   3      321.94      326.42     19.50 o 
  -5  13   3      766.96      751.47     23.84 o 
  -4  13   3       13.70       31.94      8.31 o 
  -3  13   3     4714.34     4620.79     90.87 o 
  -2  13   3     1144.88     1243.84     28.54 o 
  -1  13   3     1448.75     1479.60     43.77 o 
   0  13   3     1753.90     1691.01     45.90 o 
   1  13   3     3518.74     3464.88     60.76 o 
   2  13   3      740.77      719.50     27.65 o 
   3  13   3     4148.29     4117.63     83.98 o 
   4  13   3      282.91      297.13     16.24 o 
   5  13   3       42.33       71.88     12.97 o 
  -5  14   3       11.30        0.96     12.90 o 
  -4  14   3     4303.38     4188.32     84.95 o 
  -3  14   3     1240.54     1273.99     30.71 o 
  -2  14   3     4143.29     3892.25     76.93 o 
  -1  14   3      637.16      657.77     17.11 o 
   0  14   3       91.81      123.93     10.61 o 
   1  14   3     2983.60     3184.14     83.56 o 
   2  14   3     3762.18     3475.08     71.59 o 
   3  14   3      889.71      879.32     23.46 o 
   4  14   3     1161.26     1201.37     37.25 o 
   5  14   3      119.89      134.82     17.50 o 
  -5  15   3      602.76      617.05     21.52 o 
  -4  15   3      161.28      182.38     12.18 o 
  -3  15   3     2127.25     2088.44     45.58 o 
  -2  15   3       17.62       25.32      6.07 o 
  -1  15   3       49.41       38.76      4.97 o 
   0  15   3      756.22      705.98     24.36 o 
   1  15   3     1876.60     1991.44     48.66 o 
   2  15   3     1322.22     1365.78     32.16 o 
   3  15   3      462.97      467.53     16.09 o 
   4  15   3        8.42       12.20     10.09 o 
   5  15   3       86.50       99.45     22.10 o 
  -5  16   3       48.97       64.33     18.64 o 
  -4  16   3     1152.22     1123.71     29.77 o 
  -3  16   3      613.22      598.94     18.70 o 
  -2  16   3     2147.05     2064.43     44.09 o 
  -1  16   3      173.21      166.10     14.50 o 
   0  16   3       30.37       19.51      7.79 o 
   1  16   3      526.67      549.79     20.77 o 
   2  16   3     2466.65     2275.58     97.15 o 
   3  16   3       40.21       40.85      7.68 o 
   4  16   3      233.64      235.74     15.99 o 
   5  16   3      185.85      193.37     25.78 o 
  -5  17   3        4.23        1.44      9.17 o 
  -4  17   3        9.55        6.56      8.49 o 
  -3  17   3      289.46      281.91     12.78 o 
  -2  17   3      282.44      300.36     12.00 o 
  -1  17   3      899.54      962.11     32.04 o 
   0  17   3      104.40       93.92      7.50 o 
   1  17   3       88.29      116.91     14.04 o 
   2  17   3      104.63      134.98     11.99 o 
   3  17   3      961.50      916.65     45.12 o 
   4  17   3       24.81       36.34     10.25 o 
   5  17   3        2.52        8.75     16.57 o 
  -5  18   3      176.83      214.77     14.35 o 
  -4  18   3      145.23      150.23     12.62 o 
  -3  18   3      257.54      230.56     11.89 o 
  -2  18   3      255.69      275.91     17.41 o 
  -1  18   3      941.47     1000.37     33.34 o 
   0  18   3       24.99       35.50      6.39 o 
   1  18   3      504.06      491.80     19.73 o 
   2  18   3      214.80      223.58     14.55 o 
   3  18   3       34.97       51.72     15.65 o 
   4  18   3       29.26       24.20     10.58 o 
   5  18   3       51.55      113.26     22.10 o 
  -5  19   3       58.14       65.43     13.69 o 
  -4  19   3      299.55      269.32     14.21 o 
  -3  19   3      112.84      111.22      9.82 o 
  -2  19   3       47.29       62.09     14.50 o 
  -1  19   3       55.31       68.75     11.47 o 
   0  19   3     3781.28     3721.09     75.83 o 
   1  19   3     1057.81     1094.25     48.80 o 
   2  19   3       10.40       22.00     18.42 o 
   3  19   3      294.29      294.76     16.98 o 
   4  19   3      294.41      307.86     18.67 o 
   5  19   3       19.85       16.57     18.88 o 
  -5  20   3      291.66      286.30     20.95 o 
  -4  20   3      416.55      372.20     16.76 o 
  -3  20   3      129.28      175.45     16.44 o 
  -2  20   3      778.57      777.27     29.60 o 
  -1  20   3      567.69      590.82     24.17 o 
   0  20   3       51.53       70.07      7.42 o 
   1  20   3       27.74       23.73      9.10 o 
   2  20   3       51.86       62.16     10.87 o 
   3  20   3      109.48      122.63     13.81 o 
   4  20   3       25.77       25.58     11.67 o 
  -5  21   3      138.35      141.56     21.64 o 
  -4  21   3      291.90      306.01     15.09 o 
  -3  21   3      171.32      224.53     18.39 o 
  -2  21   3        9.56       24.51     10.55 o 
  -1  21   3       41.09       56.30     10.90 o 
   0  21   3      194.34      213.06     18.86 o 
   1  21   3       69.03       61.57     10.82 o 
   2  21   3      363.13      356.46     18.52 o 
   3  21   3      374.81      404.22     20.44 o 
   4  21   3      361.20      364.99     20.18 o 
  -4  22   3      502.14      496.86     25.54 o 
  -3  22   3       78.33       76.72     14.73 o 
  -2  22   3       11.53       -0.92     10.42 o 
  -1  22   3      316.78      336.26     18.99 o 
   0  22   3       17.47       35.11      7.23 o 
   1  22   3       40.56       45.21     15.42 o 
   2  22   3     2135.45     2029.12     70.21 o 
   3  22   3        4.28        3.91      9.50 o 
   4  22   3       51.93       49.94     12.86 o 
  -4  23   3       56.84       52.22     39.59 o 
  -3  23   3      396.93      431.58     26.01 o 
  -2  23   3       31.73       45.69     12.68 o 
  -1  23   3       18.25        4.25     10.01 o 
   0  23   3     1131.56     1108.00     39.44 o 
   1  23   3      221.22      220.85     15.67 o 
   2  23   3        5.95       16.57     10.09 o 
   3  23   3       66.29       99.33     18.42 o 
   4  23   3       10.38       18.40     12.53 o 
  -4  24   3      397.44      412.85     24.03 o 
  -3  24   3      680.72      629.59     28.97 o 
  -2  24   3      197.91      227.05     18.37 o 
  -1  24   3     2236.68     2135.78     51.34 o 
   0  24   3       51.70       78.57      9.01 o 
   1  24   3     1711.09     1625.50     58.24 o 
   2  24   3      485.17      512.31     22.91 o 
   3  24   3        9.74       29.70     11.72 o 
   4  24   3      204.42      217.20     18.88 o 
  -4  25   3      119.44      177.90     18.94 o 
  -3  25   3       36.45       20.81     13.30 o 
  -2  25   3     2149.85     2216.72    112.80 o 
  -1  25   3      721.98      697.75     25.45 o 
   0  25   3     1864.87     1795.06     41.97 o 
   1  25   3       59.14       93.65     13.02 o 
   2  25   3      108.62      122.97     14.31 o 
   3  25   3       19.04       25.09     11.34 o 
   4  25   3      360.76      382.80     25.32 o 
  -4  26   3      259.37      306.80     22.09 o 
  -3  26   3      119.44      145.20     27.16 o 
  -2  26   3      197.76      210.72     19.20 o 
  -1  26   3     2110.50     2055.77     47.68 o 
   0  26   3      627.56      629.26     26.21 o 
   1  26   3     2369.87     2297.12     63.65 o 
   2  26   3       98.51      107.74     13.83 o 
   3  26   3        0.27       10.07     11.85 o 
   4  26   3      340.78      350.66     22.79 o 
  -4  27   3       34.10       26.70     21.64 o 
  -3  27   3      262.70      288.35     37.52 o 
  -2  27   3     1643.65     1521.58     39.06 o 
  -1  27   3      156.60      156.64     12.13 o 
   0  27   3     2925.20     2807.79     83.79 o 
   1  27   3      155.48      167.52     15.95 o 
   2  27   3     1118.69     1104.24     37.42 o 
   3  27   3      632.45      654.60     28.30 o 
  -3  28   3      104.57      146.01     18.67 o 
  -2  28   3      683.95      660.01     23.24 o 
  -1  28   3     2924.73     2898.27     63.91 o 
   0  28   3      211.98      233.72     16.89 o 
   1  28   3      265.02      272.49     18.22 o 
   2  28   3      119.21      111.10     14.46 o 
   3  28   3        9.53       24.54     13.18 o 
  -3  29   3     2309.37     2238.62    120.20 o 
  -2  29   3      598.39      530.31     20.78 o 
  -1  29   3      310.59      323.94     19.60 o 
   0  29   3     1566.40     1545.64     48.02 o 
   1  29   3      569.55      583.15     25.87 o 
   2  29   3      143.85      180.06     17.09 o 
   3  29   3     1170.04     1161.17     40.85 o 
  -3  30   3        3.60        1.19     22.62 o 
  -2  30   3     1115.53     1152.06     32.73 o 
  -1  30   3      490.57      475.65     19.05 o 
   0  30   3      122.37      161.05     20.95 o 
   1  30   3      963.67      948.31     53.18 o 
   2  30   3      884.21      876.68     33.37 o 
   3  30   3      402.09      427.18     24.08 o 
  -3  31   3     1232.12     1330.27     64.42 o 
  -2  31   3      225.80      241.91     19.92 o 
  -1  31   3      228.89      232.28     14.09 o 
   0  31   3      843.12      863.21     33.53 o 
   1  31   3     1595.85     1597.76     77.81 o 
   2  31   3      124.71      142.68     16.05 o 
   3  31   3      953.03      915.54     35.96 o 
  -2  32   3     1034.49     1045.18     31.29 o 
  -1  32   3      585.07      598.22     22.83 o 
   0  32   3       73.45       76.83     15.29 o 
   1  32   3      494.32      475.76     28.08 o 
   2  32   3     1300.93     1318.39     44.44 o 
  -2  33   3      190.58      216.46     15.02 o 
  -1  33   3      598.83      586.88     27.50 o 
   0  33   3      409.36      425.66     22.94 o 
   1  33   3      228.46      244.86     19.32 o 
   2  33   3      350.65      382.57     43.74 o 
  -2  34   3      459.47      417.58     19.10 o 
  -1  34   3      190.18      212.82     21.64 o 
   0  34   3       14.65       13.35     12.37 o 
   1  34   3      233.66      239.56     19.32 o 
  -1  35   3       41.98       49.39     15.14 o 
   0  35   3      600.03      535.32     26.70 o 
   1  35   3        2.37       -5.30     12.18 o 
   0  36   3        0.70        5.16     12.05 o 
  -5   0   4      431.62      421.76     21.18 o 
  -4   0   4     1132.70     1112.52     28.05 o 
  -3   0   4     2814.56     2817.28     57.32 o 
  -2   0   4     2073.59     2121.97     54.08 o 
  -1   0   4    15053.57    14758.74    280.56 o 
   0   0   4     7095.32     7096.27    153.10 o 
   1   0   4     4424.59     4320.36     84.95 o 
   2   0   4     6676.64     6967.34    165.77 o 
   3   0   4      564.85      549.49     20.32 o 
   4   0   4      149.17      172.71     13.76 o 
   5   0   4     1477.44     1467.76     60.77 o 
  -5   1   4     1106.32     1159.82     26.35 o 
  -4   1   4       18.62       16.63      5.57 o 
  -3   1   4      125.55      133.19      6.57 o 
  -2   1   4     7070.19     6797.03    101.44 o 
  -1   1   4        9.76       27.56      3.35 o 
   0   1   4     8935.86     9037.61    122.85 o 
   1   1   4     3357.22     3310.61     46.75 o 
   2   1   4        0.13       -0.23      4.01 o 
   3   1   4      322.41      312.83     10.59 o 
   4   1   4     1018.64     1007.63     22.87 o 
   5   1   4       85.61       98.23     12.37 o 
  -5   2   4      133.98      133.31      9.55 o 
  -4   2   4     2872.24     2876.40     42.48 o 
  -3   2   4      827.05      843.37     16.96 o 
  -2   2   4      148.74      168.34      6.00 o 
  -1   2   4     6077.77     6060.75     83.37 o 
   0   2   4     1216.10     1186.51     30.25 o 
   1   2   4     2141.90     2196.49     40.55 o 
   2   2   4     1036.32     1048.95     18.70 o 
   3   2   4     1477.69     1477.36     29.38 o 
   4   2   4       26.36       44.98      7.58 o 
   5   2   4      604.76      677.25     37.29 o 
  -5   3   4     1183.39     1186.82     24.18 o 
  -4   3   4     1151.37     1113.68     21.80 o 
  -3   3   4     3198.84     3277.38     51.17 o 
  -2   3   4     2308.82     2232.75     32.48 o 
  -1   3   4     1324.59     1459.51     26.49 o 
   0   3   4     3488.96     3437.77     60.80 o 
   1   3   4     1579.35     1508.86     25.82 o 
   2   3   4      437.34      426.07      9.89 o 
   3   3   4     1858.23     1808.78     41.60 o 
   4   3   4      585.29      599.32     16.27 o 
   5   3   4       18.21      -17.50     12.89 o 
  -5   4   4       79.93      106.70     11.36 o 
  -4   4   4      718.22      744.19     18.71 o 
  -3   4   4     3280.98     3281.59     51.24 o 
  -2   4   4      909.96      924.49     15.41 o 
  -1   4   4     3629.77     3690.34     52.10 o 
   0   4   4     1625.07     1681.08     27.65 o 
   1   4   4      560.07      550.14     11.42 o 
   2   4   4     2681.31     2576.18     46.95 o 
   3   4   4      166.23      168.56      8.32 o 
   4   4   4      956.61      948.43     26.24 o 
   5   4   4      116.45      135.36     19.34 o 
  -5   5   4      610.64      577.95     17.58 o 
  -4   5   4      811.17      833.91     20.16 o 
  -3   5   4     1999.02     1943.31     32.48 o 
  -2   5   4     2358.09     2563.31     36.84 o 
  -1   5   4       78.99       98.09      4.47 o 
   0   5   4       66.19       75.59      4.98 o 
   1   5   4     5724.09     5915.49     89.67 o 
   2   5   4      343.57      370.19     10.77 o 
   3   5   4     6091.43     6060.98    103.39 o 
   4   5   4       28.77       39.75      8.23 o 
   5   5   4       16.21       32.97     11.53 o 
  -5   6   4      293.76      293.80     12.81 o 
  -4   6   4     1389.72     1402.19     25.79 o 
  -3   6   4     1295.39     1301.31     26.19 o 
  -2   6   4     3205.82     3233.28     49.53 o 
  -1   6   4       80.87       73.08      5.17 o 
   0   6   4      406.98      416.62      8.52 o 
   1   6   4      282.72      297.98      8.09 o 
   2   6   4     3606.93     3561.23     55.39 o 
   3   6   4      809.51      770.26     21.94 o 
   4   6   4      443.83      442.63     16.65 o 
   5   6   4        6.91       -7.33      9.57 o 
  -5   7   4      465.42      477.36     14.20 o 
  -4   7   4        1.54        0.80      7.45 o 
  -3   7   4     1306.77     1325.78     23.49 o 
  -2   7   4      865.30      821.92     20.80 o 
  -1   7   4      160.94      216.29      8.11 o 
   0   7   4      338.17      358.07     13.23 o 
   1   7   4     1367.99     1355.15     46.90 o 
   2   7   4       59.61       73.70      4.74 o 
   3   7   4       38.71       42.87      7.70 o 
   4   7   4      384.07      365.53     15.23 o 
   5   7   4       45.28       31.01     11.20 o 
  -5   8   4       48.48       56.34     12.33 o 
  -4   8   4      132.71      138.91     11.25 o 
  -3   8   4        1.97        2.92      6.19 o 
  -2   8   4      516.19      502.47     12.40 o 
  -1   8   4     1470.71     1473.54     33.31 o 
   0   8   4       32.71       41.16      5.76 o 
   1   8   4      104.60      129.32      4.74 o 
   2   8   4      455.39      438.23     20.73 o 
   3   8   4       75.43       77.52      8.66 o 
   4   8   4      451.72      454.14     17.18 o 
   5   8   4       30.05       23.73     11.80 o 
  -5   9   4       49.71       51.23     10.56 o 
  -4   9   4      225.59      236.89     13.27 o 
  -3   9   4       68.98       77.70      8.37 o 
  -2   9   4      848.45      831.66     17.66 o 
  -1   9   4       80.64       86.75      5.13 o 
   0   9   4      200.72      223.22      7.14 o 
   1   9   4      773.65      764.98     31.31 o 
   2   9   4      207.58      228.33     10.23 o 
   3   9   4       69.66       66.94      8.41 o 
   4   9   4       13.79       16.72      7.72 o 
   5   9   4        2.02       -5.52     10.09 o 
  -5  10   4      376.93      377.28     18.62 o 
  -4  10   4       35.59       42.59      8.94 o 
  -3  10   4      791.12      761.38     21.09 o 
  -2  10   4        1.01        7.13      5.51 o 
  -1  10   4       31.76       41.69      4.39 o 
   0  10   4      122.44      131.34      8.30 o 
   1  10   4       70.95       70.22      6.96 o 
   2  10   4      147.47      144.61      8.67 o 
   3  10   4      101.08      128.96      8.16 o 
   4  10   4      157.87      161.44     11.50 o 
   5  10   4       20.63       25.91     18.88 o 
  -5  11   4        3.59      -12.78      8.52 o 
  -4  11   4     1515.10     1496.75     36.33 o 
  -3  11   4     1568.99     1502.55     34.96 o 
  -2  11   4      104.19      121.90      8.21 o 
  -1  11   4      130.24      144.70      8.04 o 
   0  11   4     1399.33     1352.25     37.64 o 
   1  11   4     3371.61     3221.18    124.86 o 
   2  11   4       14.74       14.25      5.95 o 
   3  11   4      811.15      861.70     23.27 o 
   4  11   4      180.44      192.02     11.85 o 
   5  11   4        1.68        7.50     11.55 o 
  -5  12   4      400.08      412.20     24.02 o 
  -4  12   4      111.48      120.81     11.65 o 
  -3  12   4        5.82        4.31      6.77 o 
  -2  12   4     1962.02     1963.32     42.00 o 
  -1  12   4        8.58        8.70      5.97 o 
   0  12   4      590.40      642.92     28.78 o 
   1  12   4      888.63      879.89     33.87 o 
   2  12   4     1115.85      950.90     24.58 o 
   3  12   4        0.49       -1.16      6.16 o 
   4  12   4      433.91      441.19     17.32 o 
   5  12   4      179.77      163.63     16.92 o 
  -5  13   4      198.66      229.87     15.52 o 
  -4  13   4       88.40      106.05     11.03 o 
  -3  13   4       92.05      123.43      9.89 o 
  -2  13   4     2602.94     2526.70     52.57 o 
  -1  13   4      347.03      361.91     18.09 o 
   0  13   4     1161.75     1270.87     53.18 o 
   1  13   4      561.38      527.97     27.65 o 
   2  13   4        8.14       16.55      6.21 o 
   3  13   4      276.74      283.61     15.95 o 
   4  13   4      222.64      219.18     12.72 o 
   5  13   4       29.59       45.86     12.45 o 
  -5  14   4      109.01      122.56     12.91 o 
  -4  14   4      528.64      553.74     19.43 o 
  -3  14   4      259.90      257.23     12.53 o 
  -2  14   4      887.58      925.43     31.90 o 
  -1  14   4      560.55      532.62     37.29 o 
   0  14   4     1179.70     1195.05     61.00 o 
   1  14   4       24.90       27.16      6.07 o 
   2  14   4     1613.02     1527.52     36.03 o 
   3  14   4       27.53       33.00      7.53 o 
   4  14   4      158.97      183.70     23.48 o 
   5  14   4       92.85       98.78     15.63 o 
  -5  15   4      570.51      600.74     25.30 o 
  -4  15   4      417.70      412.41     17.00 o 
  -3  15   4      323.62      320.20     13.95 o 
  -2  15   4     3101.65     2997.91     78.77 o 
  -1  15   4      302.22      311.88     16.84 o 
   0  15   4     2511.00     2405.59    109.12 o 
   1  15   4     1986.17     1837.95     41.80 o 
   2  15   4        2.73        5.12      6.47 o 
   3  15   4      385.10      378.30     15.07 o 
   4  15   4      269.87      330.57     29.01 o 
   5  15   4       21.51       16.84     11.93 o 
  -5  16   4      236.43      268.83     24.54 o 
  -4  16   4      257.72      263.57     14.35 o 
  -3  16   4     2353.05     2220.94     62.94 o 
  -2  16   4      606.38      632.61     26.04 o 
  -1  16   4     6062.26     6027.87    244.01 o 
   0  16   4      142.23      168.87     16.80 o 
   1  16   4     2001.06     1879.65     52.21 o 
   2  16   4      273.69      244.74     12.26 o 
   3  16   4      266.30      266.31     12.92 o 
   4  16   4      430.69      489.87     34.53 o 
   5  16   4      500.31      528.69     26.13 o 
  -5  17   4      878.12      856.32     26.85 o 
  -4  17   4        6.00       -1.35      8.02 o 
  -3  17   4      202.82      189.31     15.73 o 
  -2  17   4     1055.83     1032.57     35.47 o 
  -1  17   4      818.48      842.28     30.52 o 
   0  17   4     3365.27     3159.57    131.91 o 
   1  17   4      405.72      384.81     25.32 o 
   2  17   4        0.94        1.51     10.50 o 
   3  17   4      363.11      345.32     14.96 o 
   4  17   4      903.59      907.45     48.80 o 
  -5  18   4       23.55       17.67     15.65 o 
  -4  18   4     1143.78     1155.90     41.18 o 
  -3  18   4      907.14      867.09     33.20 o 
  -2  18   4       78.55       95.16     17.96 o 
  -1  18   4     3047.23     3204.31     83.99 o 
   0  18   4     2763.20     2743.88     72.76 o 
   1  18   4     2936.15     2657.91     70.64 o 
   2  18   4      945.87      867.55     40.29 o 
   3  18   4      474.11      492.53     17.93 o 
   4  18   4        5.97       14.73     17.50 o 
  -4  19   4       78.12       95.46     20.49 o 
  -3  19   4       83.72       95.69     15.30 o 
  -2  19   4     3735.63     3661.20    118.09 o 
  -1  19   4      518.26      573.95     24.72 o 
   0  19   4     3967.30     3830.45     97.49 o 
   1  19   4     1455.91     1340.90     41.10 o 
   2  19   4      148.61      169.71     14.22 o 
   3  19   4      993.96      989.33     33.96 o 
   4  19   4      592.08      598.98     38.67 o 
  -4  20   4     1348.95     1332.86     45.90 o 
  -3  20   4     1217.43     1156.42     40.35 o 
  -2  20   4       86.50      100.56     16.34 o 
  -1  20   4     5050.88     5166.68    128.72 o 
   0  20   4      508.26      515.16     38.44 o 
   1  20   4      341.62      327.71     17.83 o 
   2  20   4     2269.31     2203.66    122.93 o 
   3  20   4      614.25      611.61     25.95 o 
   4  20   4       11.63       12.02     15.42 o 
  -4  21   4      303.44      272.80     21.50 o 
  -3  21   4     1942.22     1870.63     57.60 o 
  -2  21   4     1855.79     1883.50     67.91 o 
  -1  21   4      775.96      752.63     44.43 o 
   0  21   4      238.33      255.42     17.17 o 
   1  21   4     3496.31     3181.44     83.34 o 
   2  21   4        1.99       22.25     10.07 o 
   3  21   4      590.41      577.90     25.15 o 
   4  21   4       12.59        7.37     12.36 o 
  -4  22   4     1835.92     1730.78     55.64 o 
  -3  22   4      849.39      896.34     35.81 o 
  -2  22   4      443.45      466.81     24.54 o 
  -1  22   4      900.41      900.34     33.03 o 
   0  22   4     1269.32     1264.80     89.09 o 
   1  22   4       44.67       64.56     11.93 o 
   2  22   4     3513.67     3321.93     91.62 o 
   3  22   4       64.34       81.11     13.48 o 
   4  22   4      569.39      653.42     29.07 o 
  -4  23   4      267.62      282.41     21.70 o 
  -3  23   4     1317.03     1327.80     46.96 o 
  -2  23   4      819.34      840.31     33.53 o 
  -1  23   4       89.28      118.46     14.38 o 
   0  23   4     1134.46     1159.20     61.46 o 
   1  23   4     1351.85     1253.95     40.16 o 
   2  23   4       68.14       74.31     12.68 o 
   3  23   4     1049.21      999.22     35.74 o 
   4  23   4       73.69       66.92     18.88 o 
  -4  24   4      511.47      442.74     31.31 o 
  -3  24   4     1051.46     1012.94     58.93 o 
  -2  24   4     1210.39     1226.72     72.28 o 
  -1  24   4      650.66      661.60     27.91 o 
   0  24   4      922.71      897.45     55.25 o 
   1  24   4      150.30      140.72     15.21 o 
   2  24   4     1117.83     1125.77     38.53 o 
   3  24   4        5.33       11.05     14.27 o 
   4  24   4      452.43      438.18     24.50 o 
  -4  25   4      320.66      344.83     24.51 o 
  -3  25   4     1318.54     1290.42     72.51 o 
  -2  25   4      903.98      907.99     35.97 o 
  -1  25   4        0.11        0.57      7.74 o 
   0  25   4       83.86       94.63     13.35 o 
   1  25   4      341.23      330.96     19.53 o 
   2  25   4        0.18       -2.06     11.74 o 
   3  25   4     1105.81     1145.86     40.98 o 
  -3  26   4        4.21      -31.22     28.08 o 
  -2  26   4      301.30      301.46     22.30 o 
  -1  26   4      928.76      938.45     27.40 o 
   0  26   4       75.06       41.41     20.03 o 
   1  26   4        3.17        1.18     10.82 o 
   2  26   4        9.08       19.11     11.39 o 
   3  26   4        9.98        8.61     11.23 o 
  -3  27   4        9.42      -10.76     16.80 o 
  -2  27   4      443.49      478.67     26.04 o 
  -1  27   4      222.16      206.85     15.60 o 
   0  27   4      620.16      615.75     43.97 o 
   1  27   4      517.62      512.56     39.13 o 
   2  27   4       59.62       71.23     15.65 o 
   3  27   4        2.00       -0.46     12.37 o 
  -3  28   4       10.50        0.27     13.70 o 
  -2  28   4       97.32      132.62     13.13 o 
  -1  28   4      650.94      680.24     29.45 o 
   0  28   4       47.34       64.74     13.83 o 
   1  28   4      417.44      409.39     22.13 o 
   2  28   4        1.09       -0.69     12.05 o 
   3  28   4        4.00       -2.76     12.37 o 
  -3  29   4        4.61       32.52     25.32 o 
  -2  29   4       32.03       47.07     10.35 o 
  -1  29   4       43.46       15.39     11.60 o 
   0  29   4      511.64      518.91     25.54 o 
   1  29   4       19.13        6.98     12.21 o 
   2  29   4       65.37       48.44     17.03 o 
   3  29   4      201.50      213.79     19.68 o 
  -3  30   4      134.55      176.30     19.97 o 
  -2  30   4       52.85       54.27     11.26 o 
  -1  30   4        1.71      -16.84     11.23 o 
   0  30   4       14.07       -5.88     11.55 o 
   1  30   4       67.73      102.32     15.62 o 
   2  30   4       78.66       62.66     13.81 o 
  -2  31   4      124.49      132.80     13.47 o 
  -1  31   4        8.52        7.39     15.65 o 
   0  31   4       22.13       31.80     18.42 o 
   1  31   4      273.28      285.52     38.21 o 
   2  31   4       23.39       18.66     13.51 o 
  -2  32   4        9.33       17.16     10.25 o 
  -1  32   4      271.89      289.98     28.78 o 
   0  32   4       45.85       76.18     15.34 o 
   1  32   4       43.82       40.83     14.28 o 
   2  32   4        7.16        7.46     13.51 o 
  -1  33   4      149.94      172.01     18.88 o 
   0  33   4      446.36      471.81     47.19 o 
   1  33   4       55.24       30.63     14.42 o 
  -1  34   4      928.57      914.43     37.27 o 
   0  34   4      299.08      293.41     22.13 o 
   1  34   4      149.44      131.44     17.41 o 
  -5   1   5        7.43       -0.22      9.64 o 
  -4   1   5       44.16       26.34      8.64 o 
  -3   1   5        6.86       -1.93      6.16 o 
  -2   1   5        5.87        8.28      3.02 o 
  -1   1   5       15.41       10.58      3.30 o 
   0   1   5      511.68      563.55     16.03 o 
   1   1   5        4.14        6.66      4.49 o 
   2   1   5       82.81       88.63      6.58 o 
   3   1   5      520.01      507.66     14.39 o 
   4   1   5      169.34      175.11     12.04 o 
   5   1   5        1.90       -6.45     15.19 o 
  -5   2   5      257.01      258.32     12.96 o 
  -4   2   5       25.91       14.56      6.55 o 
  -3   2   5     3972.75     3754.21     66.02 o 
  -2   2   5     1068.29     1097.80     22.93 o 
  -1   2   5      382.42      436.51      9.57 o 
   0   2   5      583.29      634.94     12.18 o 
   1   2   5     1157.76     1140.95     30.04 o 
   2   2   5     1091.26     1031.94     21.95 o 
   3   2   5      463.22      510.55     17.57 o 
   4   2   5      276.34      273.35     13.86 o 
   5   2   5      113.57      129.37     22.56 o 
  -5   3   5        3.14        0.18      8.77 o 
  -4   3   5     1623.97     1677.34     30.62 o 
  -3   3   5      763.09      774.79     19.18 o 
  -2   3   5     1308.58     1349.35     27.04 o 
  -1   3   5      399.31      439.04      9.69 o 
   0   3   5       98.17      107.94      5.59 o 
   1   3   5     3133.43     3025.13     48.03 o 
   2   3   5      149.58      145.88     11.58 o 
   3   3   5     1283.19     1249.67     57.37 o 
   4   3   5      304.26      293.43     14.23 o 
   5   3   5        0.19      -12.43     16.11 o 
  -5   4   5      518.05      528.83     17.42 o 
  -4   4   5      461.78      436.14     15.15 o 
  -3   4   5     1575.36     1585.47     28.12 o 
  -2   4   5       65.86       77.25      6.78 o 
  -1   4   5      703.00      692.10     13.06 o 
   0   4   5      341.55      358.24     10.98 o 
   1   4   5      807.64      850.12     18.90 o 
   2   4   5     1762.15     1709.73     39.62 o 
   3   4   5     1596.43     1590.23     38.24 o 
   4   4   5       88.76      114.91     10.86 o 
   5   4   5       35.67       32.94     36.60 o 
  -5   5   5      412.86      425.00     15.76 o 
  -4   5   5      752.87      729.10     19.32 o 
  -3   5   5        1.41       -6.82      4.74 o 
  -2   5   5     1307.58     1266.64     25.76 o 
  -1   5   5     1731.22     1719.24     32.39 o 
   0   5   5       95.35      116.64      5.36 o 
   1   5   5     1081.36     1029.22     22.27 o 
   2   5   5      395.44      393.85     14.58 o 
   3   5   5      906.48      904.34     25.44 o 
   4   5   5      501.37      479.26     18.03 o 
   5   5   5        0.84        6.42     10.28 o 
  -5   6   5      427.19      462.25     16.37 o 
  -4   6   5      325.44      328.62     13.02 o 
  -3   6   5     2121.69     2140.92     44.66 o 
  -2   6   5      682.39      641.10     16.02 o 
  -1   6   5     1213.28     1195.49     22.13 o 
   0   6   5     1551.05     1563.80     26.01 o 
   1   6   5       62.10       61.03      6.32 o 
   2   6   5     1945.07     1909.09     50.62 o 
   3   6   5      236.41      260.73     13.35 o 
   4   6   5      129.79      128.91     11.58 o 
   5   6   5      280.55      314.03     19.90 o 
  -5   7   5     1341.44     1421.19     31.85 o 
  -4   7   5     1011.00      997.78     23.66 o 
  -3   7   5        6.80        6.65      6.03 o 
  -2   7   5     2714.50     2613.14     51.77 o 
  -1   7   5     2113.31     2031.31     48.30 o 
   0   7   5     2096.32     2130.38     45.36 o 
   1   7   5     1863.69     1748.99     50.59 o 
   2   7   5       65.39       75.07      9.01 o 
   3   7   5       15.98       11.93      7.78 o 
   4   7   5     1307.23     1310.32     34.53 o 
   5   7   5        4.34       20.48     11.97 o 
  -5   8   5       10.92       -4.51      9.84 o 
  -4   8   5      186.39      186.02     10.60 o 
  -3   8   5     1912.71     1979.27     48.05 o 
  -2   8   5     2310.17     2273.26     48.25 o 
  -1   8   5     4387.26     4325.95     67.49 o 
   0   8   5     6548.53     6781.71    117.42 o 
   1   8   5     1285.91     1270.73     38.94 o 
   2   8   5      427.85      444.93     14.70 o 
   3   8   5      192.53      194.43     12.04 o 
   4   8   5       18.31       18.47      8.64 o 
   5   8   5     1007.86     1033.70     37.90 o 
  -5   9   5      676.28      660.60     19.78 o 
  -4   9   5      194.56      198.37     11.11 o 
  -3   9   5       22.23       24.69      6.47 o 
  -2   9   5     3190.02     3164.93     64.46 o 
  -1   9   5     3570.65     3526.38     73.43 o 
   0   9   5      333.49      346.88     11.34 o 
   1   9   5     3689.14     3693.05     78.15 o 
   2   9   5      934.50      905.74     21.00 o 
   3   9   5       15.88       16.69      7.97 o 
   4   9   5     1065.66     1091.90     30.74 o 
   5   9   5      142.43      164.56     16.92 o 
  -5  10   5       25.53       40.10      8.78 o 
  -4  10   5      679.29      675.77     18.54 o 
  -3  10   5      154.16      171.42      9.31 o 
  -2  10   5      373.26      352.65     10.78 o 
  -1  10   5     2945.56     3038.55     64.41 o 
   0  10   5     6276.46     6185.56    128.72 o 
   1  10   5       24.68       23.54      5.72 o 
   2  10   5      170.05      160.63      8.83 o 
   3  10   5     1351.48     1366.75     46.49 o 
   4  10   5        6.67       10.35      8.58 o 
   5  10   5      544.89      610.93     27.82 o 
  -5  11   5      754.16      779.39     21.71 o 
  -4  11   5      822.66      835.14     21.05 o 
  -3  11   5        3.65       -3.78      5.83 o 
  -2  11   5     6057.83     5797.78    141.33 o 
  -1  11   5     5636.65     5561.11    112.10 o 
   0  11   5     1987.23     2061.61     40.16 o 
   1  11   5     2350.93     2334.68     63.07 o 
   2  11   5      237.46      237.79     10.14 o 
   3  11   5      225.31      240.95     13.02 o 
   4  11   5      431.17      483.41     19.23 o 
   5  11   5       54.10       73.80     35.22 o 
  -5  12   5      360.49      373.01     19.80 o 
  -4  12   5      560.89      584.08     17.29 o 
  -3  12   5     3122.55     2934.43     52.64 o 
  -2  12   5      355.45      319.05     17.96 o 
  -1  12   5     2622.56     2685.85     83.27 o 
   0  12   5     1659.29     1611.10     66.12 o 
   1  12   5       43.47       47.99      6.37 o 
   2  12   5     1430.21     1390.76     30.77 o 
   3  12   5      304.12      307.90     15.87 o 
   4  12   5        6.00       -0.75      8.28 o 
  -5  13   5      202.26      224.47     17.48 o 
  -4  13   5     2238.69     2240.20     43.42 o 
  -3  13   5      579.63      575.98     25.88 o 
  -2  13   5     1713.13     1729.16     50.95 o 
  -1  13   5       81.72      107.10     18.49 o 
   0  13   5      131.82      137.34     10.07 o 
   1  13   5     3758.56     3165.27    128.68 o 
   2  13   5      983.62      946.23     30.69 o 
   3  13   5     1055.97      992.32     28.08 o 
   4  13   5      213.72      229.22     14.11 o 
  -5  14   5      264.57      289.36     16.28 o 
  -4  14   5      596.94      593.90     28.48 o 
  -3  14   5     2318.28     2292.22     65.09 o 
  -2  14   5      302.94      274.38     17.50 o 
  -1  14   5      117.90      135.85     10.74 o 
   0  14   5     1117.91     1232.08     89.09 o 
   1  14   5      539.34      513.39     17.73 o 
   2  14   5     2917.35     2668.78    108.56 o 
   3  14   5      611.27      587.78     20.28 o 
   4  14   5      204.49      210.09     14.17 o 
  -5  15   5      462.66      495.39     38.21 o 
  -4  15   5     1017.38     1014.07     39.13 o 
  -3  15   5      402.32      413.92     22.46 o 
  -2  15   5      610.84      584.22     25.52 o 
  -1  15   5       23.10       24.41     14.50 o 
   0  15   5       21.01       32.65     10.36 o 
   1  15   5     1130.79     1045.21     27.96 o 
   2  15   5      514.41      503.64     23.43 o 
   3  15   5      501.70      511.78     23.59 o 
   4  15   5      199.28      212.18     15.94 o 
  -4  16   5      266.71      251.60     20.83 o 
  -3  16   5     2458.26     2381.27     68.00 o 
  -2  16   5       40.35       15.33     10.58 o 
  -1  16   5     1322.39     1300.26     49.49 o 
   0  16   5      126.85      169.29     15.01 o 
   1  16   5        0.33       -0.46      6.46 o 
   2  16   5     1244.78     1176.88     59.88 o 
   3  16   5      206.71      195.74     16.52 o 
   4  16   5        1.33      -12.51      8.34 o 
  -4  17   5      131.53      121.01     16.74 o 
  -3  17   5      210.84      229.13     19.50 o 
  -2  17   5      658.38      670.69     28.78 o 
  -1  17   5       34.60       57.08     11.60 o 
   0  17   5      220.21      211.61     15.40 o 
   1  17   5      148.15      152.65     13.70 o 
   2  17   5        6.04        6.88      7.24 o 
   3  17   5      277.61      286.58     14.75 o 
   4  17   5        2.90       -9.34      9.09 o 
  -4  18   5       14.17       27.86     13.59 o 
  -3  18   5       47.13       44.06     19.11 o 
  -2  18   5      130.40      144.76     16.24 o 
  -1  18   5        3.76       -8.25      9.61 o 
   0  18   5      409.38      460.02     40.98 o 
   1  18   5       38.98       54.46     15.65 o 
   2  18   5        7.03       -0.13      7.42 o 
   3  18   5      479.05      477.26     18.81 o 
   4  18   5      111.65      128.39     16.56 o 
  -4  19   5      805.36      791.07     34.01 o 
  -3  19   5      110.00      154.15     27.16 o 
  -2  19   5       23.01       39.81     12.36 o 
  -1  19   5      634.60      686.38     28.18 o 
   0  19   5      739.25      733.66     28.42 o 
   1  19   5      109.06      104.42     13.38 o 
   2  19   5      157.19      171.24     15.37 o 
   3  19   5      462.20      437.14     18.11 o 
   4  19   5      195.94      213.17     29.01 o 
  -4  20   5      108.55      121.76     22.33 o 
  -3  20   5      137.84      162.20     17.96 o 
  -2  20   5      120.09      136.95     16.78 o 
  -1  20   5      321.14      335.06     19.83 o 
   0  20   5      158.60      177.43     27.85 o 
   1  20   5      549.89      489.20     24.17 o 
   2  20   5      410.47      359.29     25.09 o 
   3  20   5        0.10       -9.12     11.23 o 
   4  20   5        0.38        5.52     19.80 o 
  -4  21   5      181.14      205.93     24.86 o 
  -3  21   5       31.07       57.01     15.44 o 
  -2  21   5        9.06        3.94     12.18 o 
  -1  21   5       59.91       60.95     12.65 o 
   0  21   5      240.41      248.49     24.17 o 
   1  21   5      177.55      166.92     15.46 o 
   2  21   5      112.92      115.20     15.19 o 
   3  21   5      245.10      221.49     20.72 o 
   4  21   5       74.30       62.15     21.18 o 
  -4  22   5        1.42       19.23     31.77 o 
  -3  22   5      828.95      772.65     33.68 o 
  -2  22   5       17.72       32.55     13.01 o 
  -1  22   5        1.45       -7.08     10.49 o 
   0  22   5      451.51      466.36     23.40 o 
   1  22   5        1.60        5.15     10.47 o 
   2  22   5       77.23       64.99     13.11 o 
   3  22   5      492.95      465.00     32.46 o 
  -4  23   5      288.39      263.16     23.11 o 
  -3  23   5        0.52       11.21     12.91 o 
  -2  23   5      476.82      475.69     25.81 o 
  -1  23   5       20.38       20.80     11.99 o 
   0  23   5      153.14      145.83     15.92 o 
   1  23   5      889.99      840.74     32.38 o 
   2  23   5        2.20       -1.89     11.74 o 
   3  23   5        1.22       -1.37     11.67 o 
  -3  24   5      874.79      899.03     50.41 o 
  -2  24   5      632.70      671.06     30.70 o 
  -1  24   5      416.09      431.53     23.66 o 
   0  24   5      667.60      665.08     28.23 o 
   1  24   5       24.72       17.24     10.68 o 
   2  24   5      156.52      138.32     16.05 o 
   3  24   5      294.60      292.51     21.22 o 
  -3  25   5      218.37      233.65     22.13 o 
  -2  25   5      288.38      286.56     22.54 o 
  -1  25   5     1709.90     1693.40     52.90 o 
   0  25   5     1096.67     1145.55     75.05 o 
   1  25   5       88.82       88.09     13.76 o 
   2  25   5       48.70       52.54     19.11 o 
   3  25   5       21.95        3.19     12.21 o 
  -3  26   5      138.84      131.52     19.00 o 
  -2  26   5      880.64      894.07     36.78 o 
  -1  26   5      879.74      882.96     46.96 o 
   0  26   5     1122.90     1088.25     40.52 o 
   1  26   5        0.10       -3.17     11.34 o 
   2  26   5      481.19      404.13     23.27 o 
   3  26   5      158.81      187.01     19.79 o 
  -3  27   5       14.64       26.78     15.62 o 
  -2  27   5     1010.73     1032.69     39.72 o 
  -1  27   5     1678.17     1614.51    133.75 o 
   0  27   5      170.27      210.74     19.27 o 
   1  27   5      844.75      809.51     32.95 o 
   2  27   5       13.74       -9.39     13.81 o 
  -2  28   5      143.68      168.59     19.21 o 
  -1  28   5      782.27      801.66     36.14 o 
   0  28   5     1078.26     1074.55    136.05 o 
   1  28   5      114.02      115.39     16.56 o 
   2  28   5       60.27       55.63     21.64 o 
  -2  29   5     1077.93     1099.04     41.83 o 
  -1  29   5      199.77      216.67     20.35 o 
   0  29   5       12.45       12.10     12.61 o 
   1  29   5     1033.78      938.33     55.48 o 
   2  29   5      517.79      512.50     26.50 o 
  -2  30   5       37.19       35.03     17.73 o 
  -1  30   5      312.88      329.35     30.85 o 
   0  30   5     1222.90     1178.09     73.20 o 
   1  30   5       49.91       48.75     30.62 o 
   2  30   5      676.99      664.26     31.03 o 
  -1  31   5      307.73      292.48     21.65 o 
   0  31   5      113.53      108.53     16.09 o 
   1  31   5      658.52      626.02     30.01 o 
  -1  32   5      473.97      532.06     37.98 o 
   0  32   5      323.12      315.93     28.54 o 
  -5   0   6      199.61      235.25     20.51 o 
  -4   0   6      286.02      272.81     18.39 o 
  -3   0   6     1341.73     1225.08     38.35 o 
  -2   0   6     4171.77     4165.55    190.84 o 
  -1   0   6      217.49      226.58     11.28 o 
   0   0   6     4503.29     4442.31    224.17 o 
   1   0   6      278.50      271.77     14.28 o 
   2   0   6        6.38        0.46     13.81 o 
   3   0   6      783.24      705.80     39.59 o 
   4   0   6      612.90      634.90     38.67 o 
  -5   1   6      524.59      544.81     21.97 o 
  -4   1   6      704.72      742.83     20.63 o 
  -3   1   6      148.12      183.01     10.47 o 
  -2   1   6      309.79      325.44     12.03 o 
  -1   1   6     5681.70     5463.55     82.84 o 
   0   1   6      360.51      420.90     28.50 o 
   1   1   6     1895.83     1879.54     36.24 o 
   2   1   6      857.47      872.14     24.12 o 
   3   1   6       45.40       39.82     12.05 o 
   4   1   6      250.11      270.67     33.15 o 
  -5   2   6      720.95      698.29     24.99 o 
  -4   2   6        4.47        4.47      7.68 o 
  -3   2   6     1022.26     1005.43     23.62 o 
  -2   2   6     3535.64     3436.66     61.04 o 
  -1   2   6       58.28       68.16      5.42 o 
   0   2   6     4660.31     4776.47    122.54 o 
   1   2   6      242.22      232.90     11.52 o 
   2   2   6      325.66      332.99     16.36 o 
   3   2   6      892.62      842.68     31.90 o 
   4   2   6      516.98      489.29     24.39 o 
  -5   3   6      164.49      171.60     15.30 o 
  -4   3   6     1093.21     1092.49     26.51 o 
  -3   3   6     1422.33     1366.56     29.47 o 
  -2   3   6     3060.55     2962.82     53.60 o 
  -1   3   6     1941.99     1867.33     30.27 o 
   0   3   6      358.89      389.17     19.72 o 
   1   3   6     1643.65     1616.36     38.45 o 
   2   3   6      627.67      632.84     19.87 o 
   3   3   6       45.83       46.07     11.18 o 
   4   3   6      618.24      603.88     27.83 o 
  -5   4   6      561.38      576.40     22.69 o 
  -4   4   6        0.77      -11.74      9.28 o 
  -3   4   6     1725.05     1743.34     35.33 o 
  -2   4   6      159.28      169.33      9.55 o 
  -1   4   6      232.85      221.69      7.60 o 
   0   4   6      613.26      614.61     23.99 o 
   1   4   6      529.75      499.81     17.26 o 
   2   4   6      553.88      547.97     18.56 o 
   3   4   6      482.66      515.78     18.71 o 
   4   4   6        8.52       -8.70     11.85 o 
  -5   5   6       28.19       23.47     11.46 o 
  -4   5   6     2600.56     2625.97     58.19 o 
  -3   5   6       56.31       59.36      8.20 o 
  -2   5   6      674.40      636.08     16.74 o 
  -1   5   6       60.48       78.95      6.06 o 
   0   5   6     1268.48     1234.06     31.63 o 
   1   5   6      585.66      577.14     15.64 o 
   2   5   6     1487.58     1437.66     35.62 o 
   3   5   6       80.18       83.81     11.61 o 
   4   5   6      297.96      316.81     20.66 o 
  -5   6   6      345.87      330.63     17.99 o 
  -4   6   6       73.32       64.58     10.92 o 
  -3   6   6     2006.35     2009.24     39.69 o 
  -2   6   6       47.06       50.42      6.98 o 
  -1   6   6      112.82      112.67      6.89 o 
   0   6   6      662.55      685.50     17.42 o 
   1   6   6     2603.52     2705.78     58.75 o 
   2   6   6      664.62      614.50     19.89 o 
   3   6   6      717.76      757.56     23.77 o 
   4   6   6      998.54      967.10     28.52 o 
  -5   7   6       24.74       44.14     12.68 o 
  -4   7   6      512.41      542.68     20.44 o 
  -3   7   6       35.42       42.75      9.05 o 
  -2   7   6      396.94      354.99     14.92 o 
  -1   7   6      959.44      982.47     19.89 o 
   0   7   6        1.49       -0.36      5.09 o 
   1   7   6       65.19       95.25      7.81 o 
   2   7   6      925.83      925.67     26.11 o 
   3   7   6        0.08      -10.99      9.56 o 
   4   7   6        7.99       -1.27      8.33 o 
  -5   8   6      100.10      154.66     29.36 o 
  -4   8   6       52.10       66.58      9.84 o 
  -3   8   6      513.68      489.15     18.11 o 
  -2   8   6      111.07      105.45     13.48 o 
  -1   8   6      779.61      796.52     17.15 o 
   0   8   6      114.22      145.64      8.67 o 
   1   8   6       62.95       69.88      7.15 o 
   2   8   6        6.21        5.97      7.31 o 
   3   8   6        5.34        5.01      7.75 o 
   4   8   6        0.14        0.13     12.02 o 
  -4   9   6        0.84        1.58      7.31 o 
  -3   9   6       60.33       49.02     12.68 o 
  -2   9   6      232.45      223.45     16.52 o 
  -1   9   6      145.16      147.48      8.99 o 
   0   9   6      224.12      241.84     10.39 o 
   1   9   6      149.29      162.82      9.22 o 
   2   9   6        0.36      -10.49     11.42 o 
   3   9   6       59.62       52.08      9.78 o 
   4   9   6      181.26      187.38     14.51 o 
  -4  10   6       30.98       45.91     17.27 o 
  -3  10   6      130.45      129.61     15.62 o 
  -2  10   6       10.30       -0.45      9.17 o 
  -1  10   6        4.34        3.80      6.60 o 
   0  10   6        1.17       -0.99      5.22 o 
   1  10   6        2.52        8.39     11.30 o 
   2  10   6        8.72        8.35      7.52 o 
   3  10   6        3.80      -11.51      7.67 o 
   4  10   6      223.36      224.75     15.30 o 
  -4  11   6      881.81      864.65     34.51 o 
  -3  11   6      125.07      169.08     17.07 o 
  -2  11   6      605.88      581.39     24.90 o 
  -1  11   6      704.44      734.79     22.06 o 
   0  11   6     1027.08     1030.10     30.77 o 
   1  11   6        0.69       -5.77      6.11 o 
   2  11   6      560.98      506.96     26.36 o 
   3  11   6      453.53      436.56     18.14 o 
   4  11   6      309.49      286.17     16.16 o 
  -4  12   6      128.72      135.98     17.72 o 
  -3  12   6      553.23      588.27     26.52 o 
  -2  12   6      421.30      462.94     22.73 o 
  -1  12   6       97.74      100.62      9.72 o 
   0  12   6       15.33       23.94      6.10 o 
   1  12   6     1904.21     1820.53     37.54 o 
   2  12   6      114.82      102.77     10.71 o 
   3  12   6      145.92      141.17     12.44 o 
   4  12   6       34.97       49.99     10.68 o 
  -4  13   6      128.18      142.43     31.54 o 
  -3  13   6      202.60      202.16     17.68 o 
  -2  13   6       52.69       62.87     13.37 o 
  -1  13   6     3563.03     3505.04    104.61 o 
   0  13   6      557.36      577.40     17.21 o 
   1  13   6      339.57      331.41     12.82 o 
   2  13   6      665.79      638.52     31.48 o 
   3  13   6       28.61       32.52      9.66 o 
   4  13   6      152.88      165.46     14.40 o 
  -4  14   6       28.65        2.36     13.30 o 
  -3  14   6      857.01      841.52     33.69 o 
  -2  14   6       70.39       56.44     13.58 o 
  -1  14   6      473.06      502.22     23.40 o 
   0  14   6      294.14      285.94     17.68 o 
   1  14   6      580.23      591.65     17.29 o 
   2  14   6        9.36        5.24      6.84 o 
   3  14   6      354.19      358.85     16.91 o 
   4  14   6       63.20       66.91     11.33 o 
  -4  15   6      635.51      577.09     45.58 o 
  -3  15   6      325.71      323.25     21.80 o 
  -2  15   6      305.91      294.51     18.99 o 
  -1  15   6     1082.92     1109.41     37.70 o 
   0  15   6        2.53       -0.03      7.17 o 
   1  15   6      597.90      607.19     17.79 o 
   2  15   6      125.67      123.94     13.22 o 
   3  15   6       77.94       81.27     10.88 o 
   4  15   6       27.72       27.40     10.54 o 
  -4  16   6        7.05       -1.23     14.22 o 
  -3  16   6      244.69      250.28     20.62 o 
  -2  16   6     2773.78     2719.84     75.69 o 
  -1  16   6        7.40       -0.69     11.28 o 
   0  16   6     3101.53     3100.01     67.50 o 
   1  16   6       46.47       43.62      7.70 o 
   2  16   6       72.12       72.47      9.89 o 
   3  16   6      202.95      208.81     14.77 o 
   4  16   6       97.48      122.13     13.02 o 
  -4  17   6      235.91      259.81     23.52 o 
  -3  17   6     1208.19     1105.68     40.86 o 
  -2  17   6      248.80      230.58     19.65 o 
  -1  17   6     1651.86     1701.09     51.74 o 
   0  17   6        3.82        0.81      7.17 o 
   1  17   6      950.35      897.30     33.43 o 
   2  17   6      286.33      275.54     15.02 o 
   3  17   6      213.50      217.20     14.59 o 
  -4  18   6        7.47      -10.66     14.61 o 
  -3  18   6      350.94      358.12     22.94 o 
  -2  18   6     2410.98     2395.05     69.18 o 
  -1  18   6        1.89       20.03     11.07 o 
   0  18   6     2158.78     2196.59     84.21 o 
   1  18   6      231.22      258.88     27.16 o 
   2  18   6      587.94      515.01     29.51 o 
   3  18   6      493.84      458.21     26.13 o 
  -4  19   6      740.64      737.22     34.18 o 
  -3  19   6       91.23       87.71     15.79 o 
  -2  19   6      471.54      481.40     25.34 o 
  -1  19   6     3237.70     3255.05     87.09 o 
   0  19   6      110.15      127.97     15.14 o 
   1  19   6      673.77      655.98     27.59 o 
   2  19   6      182.88      173.75     17.73 o 
   3  19   6        6.32       -6.04      9.86 o 
  -3  20   6     1214.23     1198.66     43.94 o 
  -2  20   6      973.66      995.43     37.40 o 
  -1  20   6       94.46      128.95     32.46 o 
   0  20   6     1551.49     1664.30     51.36 o 
   1  20   6      165.64      166.88     16.65 o 
   2  20   6       26.88       30.71     12.26 o 
   3  20   6      446.93      396.43     23.33 o 
  -3  21   6        8.43       12.36     14.42 o 
  -2  21   6      916.55      944.09     37.01 o 
  -1  21   6      700.49      740.38     30.99 o 
   0  21   6       98.71      110.07     14.93 o 
   1  21   6      899.60      918.38     50.18 o 
   2  21   6     1850.06     1681.61    116.25 o 
   3  21   6      399.75      342.73     31.31 o 
  -3  22   6     1815.65     1791.15     58.60 o 
  -2  22   6      394.74      407.66     24.71 o 
  -1  22   6       14.25       21.12     12.17 o 
   0  22   6     1089.00     1108.93     80.57 o 
   1  22   6     1437.82     1369.05     66.30 o 
   2  22   6      201.37      202.77     18.14 o 
   3  22   6      747.47      659.76     45.58 o 
  -3  23   6       13.88        0.03     14.35 o 
  -2  23   6      860.26      836.61     35.45 o 
  -1  23   6      163.03      174.37     18.22 o 
   0  23   6      120.47      146.55     17.23 o 
   1  23   6      519.49      559.47     30.62 o 
   2  23   6      454.11      450.43     24.31 o 
   3  23   6        1.62       -8.29     16.11 o 
  -3  24   6     1239.67     1187.74     45.22 o 
  -2  24   6       19.79       19.95     13.51 o 
  -1  24   6      390.88      421.02     23.89 o 
   0  24   6      119.16      133.03     16.98 o 
   1  24   6      599.71      606.27     64.92 o 
   2  24   6      261.28      263.58     20.23 o 
  -2  25   6      832.81      828.54     35.12 o 
  -1  25   6      247.84      242.50     28.78 o 
   0  25   6      396.17      388.79     57.32 o 
   1  25   6      351.28      378.53     22.99 o 
   2  25   6      156.58      174.86     20.26 o 
  -2  26   6       57.26       50.21     15.44 o 
  -1  26   6      143.11      142.62     17.50 o 
   0  26   6      635.55      703.63     31.35 o 
   1  26   6       22.02       10.53     12.17 o 
   2  26   6       23.37       31.77     13.35 o 
  -2  27   6       31.24       29.80     14.42 o 
  -1  27   6      740.09      814.71     34.32 o 
   0  27   6      205.94      249.70     32.46 o 
   1  27   6        2.51       -8.70     12.17 o 
   2  27   6       97.62      126.61     23.94 o 
  -1  28   6      204.07      236.84     21.42 o 
   0  28   6      188.87      244.76     21.50 o 
   1  28   6       24.35        5.40     12.32 o 
  -1  29   6      117.16      148.53     18.19 o 
   0  29   6       97.84       84.52     34.76 o 
   1  29   6       75.80       68.65     15.11 o 
   0  30   6       25.29       46.21     15.44 o 
  -4   1   7       52.34       64.64     10.10 o 
  -3   1   7      118.62      133.51     10.63 o 
  -2   1   7       42.07       27.80      7.35 o 
  -1   1   7      143.39      160.19      8.18 o 
   0   1   7       42.45       32.81      9.27 o 
   1   1   7      155.57      151.71     15.42 o 
   2   1   7       16.72       14.03     11.74 o 
   3   1   7        4.16        5.76     11.39 o 
   4   1   7        0.11       -8.04     12.89 o 
  -4   2   7      245.46      259.37     13.61 o 
  -3   2   7      701.52      697.24     19.59 o 
  -2   2   7      948.62      880.72     21.38 o 
  -1   2   7      281.51      266.48      9.65 o 
   0   2   7      421.19      418.65     20.98 o 
   1   2   7     1639.71     1587.73     49.00 o 
   2   2   7        0.01      -14.35      9.57 o 
   3   2   7      144.64      169.52     16.74 o 
   4   2   7       45.07       59.07     17.50 o 
  -4   3   7      653.90      644.86     20.18 o 
  -3   3   7        7.75       -4.93      8.68 o 
  -2   3   7      271.19      260.20     13.71 o 
  -1   3   7      218.80      223.87      9.40 o 
   0   3   7     1137.67     1126.37     29.37 o 
   1   3   7       15.83        9.93     12.43 o 
   2   3   7     1333.69     1224.94     68.14 o 
   3   3   7       62.49       49.72     13.67 o 
   4   3   7        2.79       -4.29     12.68 o 
  -4   4   7      298.17      319.88     20.53 o 
  -3   4   7      923.09      913.72     27.50 o 
  -2   4   7       57.25       40.52      9.45 o 
  -1   4   7      535.28      514.67     14.36 o 
   0   4   7        7.93        3.78      5.84 o 
   1   4   7      599.32      579.54     19.39 o 
   2   4   7       74.07       95.57     13.66 o 
   3   4   7      533.62      530.83     25.88 o 
   4   4   7      202.73      227.24     19.60 o 
  -4   5   7      599.58      581.92     21.94 o 
  -3   5   7     1111.47     1060.95     30.12 o 
  -2   5   7       98.39      108.61     11.22 o 
  -1   5   7     1784.08     1774.11     32.14 o 
   0   5   7      225.60      248.42     10.80 o 
   1   5   7      179.33      173.70     11.78 o 
   2   5   7      673.54      642.01     26.53 o 
   3   5   7        9.85      -10.33     11.23 o 
   4   5   7      298.12      278.62     20.33 o 
  -4   6   7      716.35      678.98     30.75 o 
  -3   6   7      316.33      317.53     16.12 o 
  -2   6   7     1677.65     1578.24     40.81 o 
  -1   6   7      153.06      152.28      8.42 o 
   0   6   7      678.47      675.97     18.17 o 
   1   6   7      489.23      531.13     28.61 o 
   2   6   7       21.56       16.67      8.12 o 
   3   6   7      679.37      665.58     29.12 o 
   4   6   7        3.34        2.91     13.01 o 
  -4   7   7      548.24      556.20     27.80 o 
  -3   7   7      835.87      804.70     31.90 o 
  -2   7   7       96.60       96.25     10.77 o 
  -1   7   7     1715.89     1692.42     39.20 o 
   0   7   7      184.13      192.77     10.33 o 
   1   7   7      229.50      279.74     14.34 o 
   2   7   7      198.46      201.98     13.36 o 
   3   7   7      338.26      343.50     29.24 o 
   4   7   7        2.84        3.99     13.16 o 
  -4   8   7        9.45       16.54     13.37 o 
  -3   8   7       39.79       63.48     14.16 o 
  -2   8   7     2529.29     2412.08     67.05 o 
  -1   8   7      465.38      460.12     14.78 o 
   0   8   7     2808.08     2852.19     54.33 o 
   1   8   7      901.21      945.11     28.08 o 
   2   8   7        4.29       -5.63      7.55 o 
   3   8   7       29.55       35.91     10.19 o 
   4   8   7      464.97      527.54     27.47 o 
  -4   9   7      169.71      160.21     18.20 o 
  -3   9   7     1281.48     1257.68     42.81 o 
  -2   9   7        1.88       17.14     10.36 o 
  -1   9   7     3194.11     3133.94     68.36 o 
   0   9   7      713.60      720.58     20.15 o 
   1   9   7      101.59      118.29     13.36 o 
   2   9   7      478.30      472.31     18.85 o 
   3   9   7      503.41      519.82     20.36 o 
   4   9   7       97.11      137.33     17.50 o 
  -4  10   7       26.55       20.53     13.27 o 
  -3  10   7      255.73      250.10     19.97 o 
  -2  10   7     1863.20     1896.81     60.08 o 
  -1  10   7       23.92       35.20      8.90 o 
   0  10   7     3185.21     3367.64     79.61 o 
   1  10   7      605.16      591.01     36.64 o 
   2  10   7        0.73        5.65      8.67 o 
   3  10   7       37.26       46.11     10.14 o 
  -4  11   7      288.41      276.03     21.13 o 
  -3  11   7      686.94      657.37     29.60 o 
  -2  11   7       13.64       11.05     16.80 o 
  -1  11   7     3826.27     3835.82     98.80 o 
   0  11   7     1922.53     2023.91     50.04 o 
   1  11   7      264.74      278.31     14.45 o 
   2  11   7      402.90      398.58     17.27 o 
   3  11   7      215.27      221.82     15.09 o 
  -4  12   7      172.53      151.55     20.18 o 
  -3  12   7      599.87      625.37     28.97 o 
  -2  12   7     1051.46      999.51     36.42 o 
  -1  12   7       29.62       40.14     14.96 o 
   0  12   7      368.44      423.49     14.72 o 
   1  12   7      830.06      867.56     32.16 o 
   2  12   7       46.79       58.30     12.55 o 
   3  12   7      241.61      237.92     15.40 o 
  -4  13   7     1529.48     1516.05     52.09 o 
  -3  13   7      535.81      481.04     27.16 o 
  -2  13   7      217.15      223.52     18.88 o 
  -1  13   7      148.57      186.90     16.84 o 
   0  13   7      951.97      949.41     32.41 o 
   1  13   7       55.62       55.81      8.70 o 
   2  13   7     2023.66     1936.39     83.47 o 
   3  13   7       27.65       24.67      9.94 o 
  -3  14   7     1238.27     1179.64     42.14 o 
  -2  14   7      589.86      579.22     27.25 o 
  -1  14   7      253.71      245.44     24.86 o 
   0  14   7      215.65      217.82     21.20 o 
   1  14   7     1497.83     1580.92     49.88 o 
   2  14   7       56.30       46.19     10.63 o 
   3  14   7      900.29      913.35     29.22 o 
  -3  15   7      665.85      654.59     30.75 o 
  -2  15   7      376.66      366.56     22.11 o 
  -1  15   7       44.29       46.49     12.51 o 
   0  15   7       37.37       27.65      8.82 o 
   1  15   7        1.89        2.47      7.91 o 
   2  15   7      820.02      802.46     32.13 o 
   3  15   7       19.58       14.43     11.00 o 
  -3  16   7      415.71      400.39     26.01 o 
  -2  16   7      309.37      299.50     20.44 o 
  -1  16   7      129.26      128.17     20.49 o 
   0  16   7       10.26        6.15     10.92 o 
   1  16   7      314.02      325.67     18.47 o 
   2  16   7        0.38        6.15      9.46 o 
   3  16   7      444.55      415.51     24.25 o 
  -3  17   7        1.86        9.40     14.22 o 
  -2  17   7      119.55      111.52     16.57 o 
  -1  17   7      327.58      382.94     67.68 o 
   0  17   7      302.88      311.97     15.56 o 
   1  17   7      488.49      494.37     16.90 o 
   2  17   7       17.65       29.53     10.43 o 
   3  17   7        0.34       -8.24     10.65 o 
  -3  18   7       36.18       25.58     15.01 o 
  -2  18   7      405.68      401.71     23.40 o 
  -1  18   7       93.45       79.92     14.55 o 
   0  18   7        9.81        9.44      8.81 o 
   1  18   7       37.59       36.74     10.04 o 
   2  18   7        0.24        6.47     12.04 o 
   3  18   7        1.02      -14.78      9.85 o 
  -3  19   7        1.02        3.17     13.18 o 
  -2  19   7        0.92        4.69     12.21 o 
  -1  19   7      696.87      770.59     93.92 o 
   0  19   7       73.93       86.66     11.27 o 
   1  19   7       41.18       33.80      9.63 o 
   2  19   7       11.96        6.63      9.52 o 
  -3  20   7       30.66       43.46     17.73 o 
  -2  20   7       29.39       46.51     19.80 o 
  -1  20   7       18.87        6.57     12.17 o 
   0  20   7      212.52      226.46     13.97 o 
   1  20   7       56.02       35.16     10.79 o 
   2  20   7       75.59       71.97     14.42 o 
  -2  21   7       54.03       72.06     16.42 o 
  -1  21   7        0.71        2.82     12.03 o 
   0  21   7       51.71       33.90      9.73 o 
   1  21   7       28.10       29.82     16.95 o 
   2  21   7      192.80      151.29     17.96 o 
  -2  22   7      253.48      259.08     21.63 o 
  -1  22   7       12.21        8.34     12.50 o 
   0  22   7      285.06      267.97     15.20 o 
   1  22   7      352.63      344.99     21.52 o 
   2  22   7       34.43       30.75     13.49 o 
  -2  23   7        7.99       -8.38     28.78 o 
  -1  23   7       72.35       59.82     14.28 o 
   0  23   7      148.21      160.55     13.37 o 
   1  23   7       83.42       64.78     11.08 o 
   2  23   7      212.75      197.56     14.99 o 
  -2  24   7     1224.27     1216.22     95.53 o 
  -1  24   7      196.48      241.22     31.31 o 
   0  24   7      534.28      499.55     56.86 o 
   1  24   7      110.71      125.13     13.12 o 
  -1  25   7     1178.01     1153.56     49.49 o 
   0  25   7       59.92       71.46     22.10 o 
   1  25   7      345.93      331.73     17.51 o 
  -1  26   7      202.92      228.19     21.09 o 
   0  26   7      348.84      360.87     23.20 o 
  -3   0   8      201.42      218.23     26.70 o 
  -2   0   8     2065.86     2009.20     82.41 o 
  -1   0   8     3210.27     2975.12    116.02 o 
   0   0   8      876.25      886.74     45.58 o 
   1   0   8      390.83      383.98     29.47 o 
   2   0   8      473.80      472.83     34.99 o 
   3   0   8       68.06       48.80     20.72 o 
  -3   1   8      897.09      865.84     27.01 o 
  -2   1   8      338.29      340.40     19.21 o 
  -1   1   8      639.13      669.17     21.27 o 
   0   1   8     1546.94     1404.67     44.60 o 
   1   1   8      116.35      113.55     14.14 o 
   2   1   8      133.36      156.54     16.42 o 
   3   1   8      500.96      525.76     26.86 o 
  -3   2   8        4.00       -8.29      9.97 o 
  -2   2   8     1210.27     1238.28     40.53 o 
  -1   2   8      939.40      923.77     38.44 o 
   0   2   8      187.38      176.31     14.79 o 
   1   2   8      383.54      375.30     20.67 o 
   2   2   8       20.02       27.38     11.93 o 
   3   2   8        6.61       -3.26     13.18 o 
  -3   3   8     1088.19     1084.37     31.35 o 
  -2   3   8      321.43      313.35     25.13 o 
  -1   3   8     1831.58     1770.52    150.78 o 
   0   3   8      268.01      286.40     17.25 o 
   1   3   8      123.27      136.72     15.14 o 
   2   3   8      681.67      692.29     38.21 o 
   3   3   8      104.44      107.89     20.95 o 
  -3   4   8        1.02       -9.82     15.77 o 
  -2   4   8      380.55      370.47     20.22 o 
  -1   4   8      247.90      255.00     13.47 o 
   0   4   8       34.39       19.20     17.96 o 
   1   4   8      976.88      969.42     35.49 o 
   2   4   8      115.86      128.05     15.94 o 
   3   4   8      301.16      265.45     19.83 o 
  -3   5   8      522.49      501.64     25.77 o 
  -2   5   8        8.55       13.43     15.83 o 
  -1   5   8       57.70       38.95      8.74 o 
   0   5   8      993.74      966.52     34.02 o 
   1   5   8      130.43      139.50     31.31 o 
   2   5   8      483.04      498.77     24.74 o 
   3   5   8       41.75       42.09     13.44 o 
  -3   6   8      430.19      430.26     24.08 o 
  -2   6   8      291.48      299.13     15.66 o 
  -1   6   8       67.64       54.30      9.05 o 
   0   6   8       15.39       17.67      7.99 o 
   1   6   8     1298.93     1314.19     43.62 o 
   2   6   8      218.30      215.22     17.09 o 
   3   6   8      343.04      354.48     22.62 o 
  -3   7   8      559.46      496.73     39.59 o 
  -2   7   8       93.01       96.65     11.75 o 
  -1   7   8       38.97       41.27      8.97 o 
   0   7   8      101.60      108.62     18.87 o 
   1   7   8      111.98      152.84     15.11 o 
   2   7   8       14.30       20.40     12.36 o 
   3   7   8       44.04       43.31     13.81 o 
  -3   8   8      141.54      163.23     18.52 o 
  -2   8   8      150.24      156.57     17.96 o 
  -1   8   8       16.52       22.52      9.01 o 
   0   8   8      150.19      158.72     11.75 o 
   1   8   8      166.85      205.57     13.97 o 
   2   8   8       78.01       59.37     19.57 o 
   3   8   8       27.96       23.48     14.27 o 
  -3   9   8       48.00       49.84     17.50 o 
  -2   9   8       28.31       27.32     13.18 o 
  -1   9   8       93.01       95.18     11.08 o 
   0   9   8      576.85      596.33     26.50 o 
   1   9   8       21.36       32.36      9.28 o 
   2   9   8       66.88       63.64     12.91 o 
   3   9   8        0.11      -18.19     12.13 o 
  -3  10   8        2.03      -17.80     18.88 o 
  -2  10   8       35.53       44.05     21.41 o 
  -1  10   8       19.79       13.42     17.05 o 
   0  10   8       71.31       88.47      9.26 o 
   1  10   8      342.29      331.25     16.39 o 
   2  10   8        0.92      -16.34     11.05 o 
   3  10   8       68.64       74.26     15.62 o 
  -3  11   8       71.17       46.86     25.78 o 
  -2  11   8       45.92       68.98     13.99 o 
  -1  11   8      111.95      128.56     15.44 o 
   0  11   8      265.17      263.10     12.52 o 
   1  11   8      324.31      326.68     16.11 o 
   2  11   8      274.68      270.25     15.76 o 
  -3  12   8      180.83      200.47     20.62 o 
  -2  12   8       44.62       53.97     26.24 o 
  -1  12   8       43.54       45.38     12.37 o 
   0  12   8       13.56       18.64      8.31 o 
   1  12   8       52.25       47.19     10.25 o 
   2  12   8      253.28      239.13     15.03 o 
  -3  13   8       86.09       91.10     17.31 o 
  -2  13   8       14.40       23.24     13.81 o 
  -1  13   8       22.22        9.27     11.60 o 
   0  13   8      888.69      893.78     23.44 o 
   1  13   8      301.93      325.38     18.31 o 
   2  13   8       69.62       50.28     11.28 o 
  -3  14   8        7.11      -13.11     13.66 o 
  -2  14   8      535.85      522.45     33.84 o 
  -1  14   8        6.28      -17.01     11.34 o 
   0  14   8        3.98       -2.87      7.52 o 
   1  14   8      282.49      291.29     16.02 o 
   2  14   8      196.26      203.73     19.05 o 
  -2  15   8      718.89      704.99     31.50 o 
  -1  15   8      151.72      179.05     17.50 o 
   0  15   8      657.34      690.60     34.18 o 
   1  15   8        1.77      -12.10      8.76 o 
   2  15   8       81.01       83.10     12.29 o 
  -2  16   8      482.74      514.18     27.07 o 
  -1  16   8     1142.71     1128.34     40.03 o 
   0  16   8      479.56      504.03     34.37 o 
   1  16   8      590.01      583.86     30.59 o 
   2  16   8        8.31       -6.65     10.91 o 
  -2  17   8      671.99      679.82     30.88 o 
  -1  17   8      904.28      968.27     36.42 o 
   0  17   8       16.62       14.45      8.84 o 
   1  17   8       17.16       12.93      9.59 o 
   2  17   8        6.13       -3.32     12.61 o 
  -2  18   8      590.66      610.17     29.87 o 
  -1  18   8      725.60      683.79     29.90 o 
   0  18   8        2.01       -9.36     11.47 o 
   1  18   8      176.48      180.53     18.22 o 
  -2  19   8      283.11      286.15     30.16 o 
  -1  19   8      685.05      666.65     49.03 o 
   0  19   8     1217.57     1296.59    104.97 o 
   1  19   8       45.37       58.41     13.81 o 
  -1  20   8     1201.35     1181.80     63.08 o 
   0  20   8       97.93      105.87     22.10 o 
   1  20   8      278.03      343.03     25.32 o 
  -1  21   8      105.80      124.11     16.74 o 
   0  21   8      664.09      640.65     77.58 o 
  -2   1   9        5.46      -22.79     15.19 o 
   0   1   9       26.90       29.40     16.34 o 
   1   1   9      124.03      141.64     15.63 o 
   2   1   9       20.19       21.28     12.97 o 
  -2   2   9      119.74      146.41     24.40 o 
   0   2   9       71.17       90.35     13.18 o 
   1   2   9        1.89       -3.71     10.16 o 
   2   2   9      362.57      351.97     22.62 o 
  -2   3   9        2.47       16.11     17.03 o 
   0   3   9      120.08      126.98     21.18 o 
   1   3   9      371.37      365.56     40.98 o 
   2   3   9      393.18      376.23     23.11 o 
  -2   4   9      204.40      242.17     28.08 o 
   0   4   9      619.83      565.67     25.22 o 
   1   4   9       32.42       16.04     12.03 o 
   2   4   9       39.26       17.39     13.58 o 
  -2   5   9      132.88      157.00     24.40 o 
   0   5   9      294.30      279.61     18.37 o 
   1   5   9      110.89      115.67     15.44 o 
   2   5   9       84.28       54.54     21.64 o 
  -2   6   9      120.63      129.37     23.94 o 
  -1   6   9      220.64      247.24     23.02 o 
   0   6   9      197.73      203.70     16.38 o 
   1   6   9      137.42      136.94     18.19 o 
   2   6   9      220.90      248.14     20.02 o 
  -2   7   9     1065.53     1095.76     55.71 o 
  -1   7   9       22.74       43.74     15.19 o 
   0   7   9      918.29      921.36     65.15 o 
   1   7   9       41.82       47.28     13.18 o 
   2   7   9        0.85       -3.68     18.42 o 
  -2   8   9       66.20       61.98     15.44 o 
  -1   8   9     1933.99     1834.25     80.57 o 
   0   8   9      300.49      313.15     18.67 o 
   1   8   9      410.56      380.76     21.97 o 
  -2   9   9     1038.85     1033.77     38.24 o 
  -1   9   9      202.19      234.84     14.25 o 
   0   9   9      302.71      298.49     18.67 o 
   1   9   9      234.56      229.44     17.90 o 
  -2  10   9      246.22      318.63     38.67 o 
  -1  10   9      886.88      918.55     34.18 o 
   0  10   9        5.82       -3.68     14.27 o 
   1  10   9      494.07      475.60     24.09 o 
  -1  11   9       60.60       83.84     22.33 o 
   0  11   9     1204.60     1187.29     41.16 o 
   1  11   9      633.96      615.95     27.99 o 
  -1  12   9      904.21      896.65     33.69 o 
   0  12   9       51.19       57.31     19.80 o 
   1  12   9      166.69      200.91     17.69 o 
  -1  13   9       57.04       24.15     12.36 o 
   0  13   9      252.20      290.67     19.85 o 
   1  13   9      239.55      250.52     24.40 o 
  -1  14   9       14.35       10.19     11.53 o 
   0  14   9      474.80      579.19     39.13 o 
   0  15   9       12.43       11.97     17.50 o 
                                                 
